# Supplementary material for: MicroRNA-deficient mouse embryonic stem cells acquire a functional interferon response
Source: eLife. 2019 Apr 23;8:e44171. doi: 10.7554/eLife.44171 (PMC6529217; doi:10.7554/eLife.44171)
Supplement: Figure 3—source data 1. [file elife-44171-fig3-data1.xlsx]

## Sheet: proteinGroups.txt
			LFQ intensity Dgcr8-/- rescue						LFQ intensity Dgcr8-/-
Majority.protein.IDs	Protein.names	Gene.names	1	2	3	4	5	6	1	2	3	4	5	6
Q9JJU8	SH3 domain-binding glutamic acid-rich-like protein	Sh3bgrl	26630000	19714000	33759000	20362000	20927000	25977000	0	0	0	0	0	0
Q62361	Pro-thyrotropin-releasing hormone;Thyrotropin-releasing hormone	Trh	19134000	0	15797000	13447000	0	15161000	0	0	0	0	0	0
P25799	Nuclear factor NF-kappa-B p105 subunit;Nuclear factor NF-kappa-B p50 subunit	Nfkb1	12574000	0	0	0	11664000	12515000	0	0	0	0	0	0
Q8VE98	CD276 antigen	Cd276	0	5829800	0	4622700	5627800	4156800	0	0	0	0	0	0
REV__E9Q557			0	0	87025000	0	0	53935000	0	0	0	0	0	0
Q6PIE5;Q6PIC6	Sodium/potassium-transporting ATPase subunit alpha-2;Sodium/potassium-transporting ATPase subunit alpha-3	Atp1a2;Atp1a3	0	0	0	0	25065000	22051000	0	0	0	0	0	0
Q9CZP5	Mitochondrial chaperone BCS1	Bcs1l	22544000	0	18815000	0	0	0	0	0	0	0	0	0
Q9JM93	ADP-ribosylation factor-like protein 6-interacting protein 4	Arl6ip4	13970000	0	11465000	11025000	0	0	0	0	0	0	0	0
REV__P29387			0	0	0	0	0	35515000	0	0	0	0	0	0
REV__B1AYN9			0	0	0	0	0	27568000	0	0	0	0	0	0
Q9CWT6	Probable ATP-dependent RNA helicase DDX28	Ddx28	0	0	0	13421000	0	12835000	0	0	0	0	0	0
Q9WU79	Proline dehydrogenase 1, mitochondrial	Prodh	6418000	0	0	6536700	0	8381900	0	0	0	0	0	0
Q99JN2	Kelch-like protein 22	Klhl22	11409000	0	9490200	0	0	0	0	0	0	0	0	0
REV__P11531			0	15166000	0	0	0	0	0	0	0	0	0	0
Q8BMI4	Flap endonuclease GEN homolog 1	Gen1	7571000	6000500	0	0	0	0	0	0	0	0	0	0
Q3UHF3	Mesoderm induction early response protein 3	Mier3	12975000	0	0	0	0	0	0	0	0	0	0	0
Q8BTY1	Kynurenine--oxoglutarate transaminase 1	Ccbl1	0	0	0	4552400	0	0	0	0	0	0	0	0
Q8BUL5	Kelch-like protein 7	Klhl7	23514000	28882000	36036000	23488000	30596000	18785000	3515700	0	0	0	0	0
Q7TN75	Retrotransposon-derived protein PEG10	Peg10	189040000	168600000	212990000	211430000	198270000	219860000	30978000	0	0	0	0	22580000
Q8QZY3	Developmental pluripotency-associated protein 3	Dppa3	26734000	31310000	43872000	38052000	39721000	43209000	0	0	0	17552000	0	0
Q91XL9	Oxysterol-binding protein-related protein 1	Osbpl1a	0	9235100	4743400	6889200	5251300	5471200	0	0	0	0	2509500	0
Q3URU2	Paternally-expressed gene 3 protein	Peg3	42816000	38963000	46997000	42814000	25424000	40089000	0	0	0	0	19363000	0
Q32MW3	Acyl-coenzyme A thioesterase 10, mitochondrial	Acot10	271240000	106050000	104950000	257790000	298030000	749150000	0	0	0	91475000	72766000	0
Q9JI48	Placenta-specific gene 8 protein	Plac8	18627000	20066000	17659000	13905000	15877000	15907000	0	0	5115100	4336700	0	0
P06837	Neuromodulin	Gap43	24048000	20802000	32466000	31649000	23486000	29155000	0	4376400	0	11494000	0	0
Q08509	Epidermal growth factor receptor kinase substrate 8	Eps8	13966000	16018000	13664000	20110000	11527000	0	0	0	0	0	0	7468000
Q8CGP4	Histone H2A	Hist1h2aa	13413000	12915000	11560000	10722000	13002000	10582000	3274600	0	0	0	3893000	0
Q3UYG1	Coiled-coil domain-containing protein 160	Ccdc160	21966000	21654000	19875000	24906000	29004000	24392000	0	0	0	0	0	14181000
P48031	Homeobox protein GBX-2	Gbx2	16551000	13962000	0	16800000	0	19197000	7443900	0	0	0	0	0
V9GX06		Gm11214	0	0	0	0	0	30315000	0	0	0	0	4884200	0
Q9Z0N2	Eukaryotic translation initiation factor 2 subunit 3, Y-linked	Eif2s3y	292950000	295300000	302630000	227880000	319390000	348340000	57096000	47175000	49838000	52927000	45012000	49346000
Q6ZPJ0	Testis-expressed sequence 2 protein	Tex2	27761000	0	0	0	8896400	0	6373200	0	0	0	0	0
P0C0A3	Charged multivesicular body protein 6	Chmp6	16487000	10802000	15861000	11678000	0	0	4381600	5216400	0	0	0	0
P61219	DNA-directed RNA polymerases I, II, and III subunit RPABC2	Polr2f	81407000	79787000	0	108880000	97553000	0	0	14011000	0	0	0	52922000
Q9JL35	High mobility group nucleosome-binding domain-containing protein 5	Hmgn5	434000000	407890000	453410000	524560000	417920000	428000000	87111000	94737000	77598000	74478000	87254000	79531000
E9Q3D4		Hsd17b14	49343000	55098000	44914000	47740000	56696000	46283000	11185000	0	14620000	6943500	12185000	11443000
Q8K3Y3	Protein lin-28 homolog A	Lin28a	1969600000	1510100000	1882300000	1685200000	1799900000	2036900000	378440000	341220000	344300000	345210000	338260000	343930000
Q3UQ28	Peroxidasin homolog	Pxdn	6151900	0	8644000	7059400	9569800	6774200	3160800	4393700	0	0	0	0
Q4QQM4	Tumor protein p53-inducible protein 11	Trp53i11	61777000	65190000	83705000	104600000	96585000	88454000	18413000	17062000	28424000	21926000	12913000	12097000
Q9CYL5	Golgi-associated plant pathogenesis-related protein 1	Glipr2	64163000	39484000	45368000	42282000	37639000	59179000	21537000	24908000	17524000	0	0	0
Q8C5R8		Prps1l1	463990000	516920000	672950000	553670000	727230000	653190000	121980000	103660000	136850000	138920000	138360000	172690000
Q9CQ00	Transmembrane protein 261	Tmem261	25909000	33166000	0	0	0	0	0	0	0	0	0	14783000
Q99MV7	RING finger protein 17	Rnf17	194170000	68556000	136470000	110920000	106130000	133830000	65129000	0	21775000	19305000	63592000	24808000
Q9CZ83	39S ribosomal protein L55, mitochondrial	Mrpl55	0	0	50047000	34057000	0	26164000	0	0	0	29138000	0	0
Q9D125	28S ribosomal protein S25, mitochondrial	Mrps25	14547000	16415000	8329300	12295000	7595100	6696000	0	7976500	0	3904200	5804400	0
Q8JZZ6	AMMECR1-like protein	Ammecr1l	0	12850000	8990100	9395800	7535100	0	0	0	0	0	10557000	0
P22935	Cellular retinoic acid-binding protein 2	Crabp2	34174000	31689000	28063000	26929000	25079000	28782000	12801000	0	0	18450000	0	16490000
O09053	Werner syndrome ATP-dependent helicase homolog	Wrn	9408000	0	9266300	0	6786500	0	6981700	0	0	0	0	0
Q99K23	Ufm1-specific protease 2	Ufsp2	21310000	22319000	27338000	25720000	23171000	31635000	0	0	17152000	13161000	12050000	0
Q66X05	NACHT, LRR and PYD domains-containing protein 4F	Nlrp4f	13878000	22062000	0	27888000	26453000	29916000	0	29193000	0	4647400	0	0
Q6AXC6	Probable ATP-dependent RNA helicase DDX11	Ddx11	19719000	0	29288000	15139000	17477000	10913000	0	16627000	0	0	9457300	0
Q80TF4;Q6ZPT1	Kelch-like protein 13;Kelch-like protein 9	Klhl13;Klhl9	42259000	65788000	67955000	41363000	40730000	41844000	13769000	13805000	12801000	23244000	21089000	0
Q7TQC5	Aprataxin	Aptx	11488000	14142000	12744000	11212000	10128000	12568000	0	12608000	7939500	0	0	0
Q8BGE6	Cysteine protease ATG4B	Atg4b	12583000	5576400	0	2396900	6813700	0	0	0	5114800	0	0	2703000
O08600	Endonuclease G, mitochondrial	Endog	8192200	10652000	10898000	13454000	11449000	12370000	0	0	7829200	6885000	4661700	0
REV__Q765H6			131230000	122060000	121670000	0	166650000	123880000	0	111260000	0	2713700	0	83016000
Q91WC3	Long-chain-fatty-acid--CoA ligase 6	Acsl6	0	0	0	0	9170500	0	0	0	0	0	2742500	0
P49769	Presenilin-1;Presenilin-1 NTF subunit;Presenilin-1 CTF subunit;Presenilin-1 CTF12	Psen1	0	14577000	0	0	10134000	11953000	0	0	0	0	11487000	0
Q8BYH8	Chromodomain-helicase-DNA-binding protein 9	Chd9	9958900	17355000	33230000	0	10982000	11027000	7880700	0	19061000	0	0	0
Q8K2X8	General transcription factor IIH subunit 5	Gtf2h5	31669000	11882000	26006000	21235000	21088000	13813000	0	18472000	0	22901000	0	0
Q9CQP0	39S ribosomal protein L33, mitochondrial	Mrpl33	9286800	8282800	5835000	0	10954000	0	5512100	0	5939400	0	0	0
Q99KS2	Neugrin	Ngrn	45967000	47193000	32719000	25936000	11321000	20519000	0	20989000	19523000	22517000	0	0
Q8CI12	Smoothelin-like protein 2	Smtnl2	105420000	100630000	101360000	97596000	94502000	90779000	15127000	60977000	13999000	55769000	44580000	12706000
O88508	DNA (cytosine-5)-methyltransferase 3A	Dnmt3a	1928300000	1726000000	2055800000	1827200000	1655600000	1877600000	706870000	680740000	644460000	566790000	627350000	621260000
Q07646	Mesoderm-specific transcript protein	Mest	53203000	52335000	58493000	66387000	43759000	49487000	17170000	19542000	19262000	20357000	19231000	17772000
O55176	E3 ubiquitin-protein ligase Praja-1	Pja1	11358000	8103800	12454000	10112000	8142800	8693400	7257200	6535600	0	6958700	0	0
E9Q4P1		Wdfy1	20876000	8459300	19614000	19051000	29505000	21250000	0	0	17395000	0	12426000	12057000
P26645	Myristoylated alanine-rich C-kinase substrate	Marcks	672550000	682520000	825320000	845520000	892460000	887790000	262310000	291470000	313840000	325240000	261410000	245180000
P63213	Guanine nucleotide-binding protein G(I)/G(S)/G(O) subunit gamma-2	Gng2	34270000	0	43685000	48755000	34910000	47965000	0	0	24840000	25342000	24139000	0
Q3TMW1	Coiled-coil domain-containing protein 102A	Ccdc102a	13513000	17250000	17940000	30775000	26393000	0	0	14622000	0	23292000	0	0
Q64133	Amine oxidase [flavin-containing] A	Maoa	462700000	436320000	381760000	381330000	407930000	416560000	158680000	147070000	167670000	134040000	136620000	152400000
Q9D7K5	ATP synthase subunit s-like protein	Atp5sl	9331200	12056000	18103000	9525000	15200000	25032000	0	0	8684000	0	8675700	15211000
Q9CR20;J3QMQ2	Immediate early response 3-interacting protein 1	Ier3ip1;Gm10784	10514000	13228000	19618000	14459000	7408500	12920000	0	0	11549000	18010000	0	0
E9PYL2		Prr12	14168000	39080000	25776000	0	0	0	0	16398000	0	0	14002000	0
Q3UMG5	Leucine-rich repeat and calponin homology domain-containing protein 2	Lrch2	17259000	21274000	11405000	5030500	11416000	12077000	5228400	4194100	8610800	0	9169000	3144000
Q9CWU0	Putative ATP-dependent RNA helicase TDRD12	Tdrd12	18329000	17692000	35913000	33170000	13176000	10437000	0	0	0	36547000	13701000	0
Q9D1I5	Methylmalonyl-CoA epimerase, mitochondrial	Mcee	12885000	4909100	0	8543000	11125000	5615700	0	0	0	5227500	0	11683000
REV__Q6P6M7			65930000	41887000	40790000	73547000	167020000	54527000	21058000	19705000	26689000	25666000	34517000	47429000
Q8R2Q8	Bone marrow stromal antigen 2	Bst2	154210000	210480000	170110000	178140000	136580000	164560000	81368000	67512000	58032000	74669000	71243000	50918000
Q8VC34	Putative RNA polymerase II subunit B1 CTD phosphatase Rpap2	Rpap2	20639000	21750000	23543000	29059000	32330000	25716000	0	24250000	16442000	0	21220000	0
Q9CWH5	tRNA (guanine(10)-N2)-methyltransferase homolog	Trmt11	17509000	26001000	29217000	18010000	25995000	68305000	21477000	27705000	0	0	25883000	0
P02469	Laminin subunit beta-1	Lamb1	95412000	102040000	118900000	114970000	128870000	131210000	42429000	48482000	46961000	64795000	45424000	36372000
Q9JLI6	Selenocysteine lyase	Scly	13415000	23455000	0	17909000	19589000	29226000	7782100	0	16709000	18178000	0	0
Q6AW69	Cingulin-like protein 1	Cgnl1	29177000	21085000	18388000	20724000	22916000	19391000	10807000	13598000	7107200	12002000	10876000	0
Q9QYG0	Protein NDRG2	Ndrg2	32830000	29569000	40801000	29931000	33049000	30671000	10794000	10598000	14695000	21081000	14259000	11380000
Q61496	Probable ATP-dependent RNA helicase DDX4	Ddx4	24693000	23497000	24596000	32236000	0	15783000	30800000	20348000	0	0	0	0
Q8BGV0	Probable asparagine--tRNA ligase, mitochondrial	Nars2	7888000	0	8691500	8753400	11605000	9464300	0	0	0	0	11499000	8346300
O35710	Nocturnin	Ccrn4l	15129000	9411700	13527000	0	14271000	12382000	8027400	0	0	6933000	6099800	6691000
REV__Q3UHI0			0	0	0	23267000	29177000	0	0	0	0	0	0	22733000
P48962	ADP/ATP translocase 1	Slc25a4	1492200000	1305400000	1525200000	1468000000	1442200000	1502400000	685960000	664390000	627110000	671720000	688560000	477330000
Q8VE92;Q8C7Q4	RNA-binding protein 4B;RNA-binding protein 4	Rbm4b;Rbm4	22478000	18069000	20213000	91685000	17960000	24399000	15040000	7770400	20124000	17487000	13431000	11507000
P15331	Peripherin	Prph	0	33289000	41830000	0	52223000	35560000	13291000	0	15303000	0	20214000	23181000
Q8R2R6	Mitochondrial ribosome-associated GTPase 1	Mtg1	51332000	37625000	56452000	58607000	33117000	42529000	24756000	24746000	31620000	20496000	0	21992000
Q8CGF6	WD repeat-containing protein 47	Wdr47	14267000	13527000	0	8240800	10204000	7732700	0	0	8545000	5827700	9621700	0
Q9D1B9	39S ribosomal protein L28, mitochondrial	Mrpl28	3788800	0	6423500	10414000	8214700	10865000	6278800	5582600	0	0	0	5845300
O54791	Transcription factor MafF	Maff	259730000	289260000	78509000	113410000	0	118690000	0	133380000	0	0	75022000	175020000
P47877	Insulin-like growth factor-binding protein 2	Igfbp2	221200000	306120000	235300000	242520000	220700000	235150000	98141000	123910000	89166000	111470000	126960000	103420000
Q80ZK0	28S ribosomal protein S10, mitochondrial	Mrps10	37860000	22965000	30253000	24470000	21551000	17177000	9941100	20240000	18713000	20722000	0	0
Q8K274	Ketosamine-3-kinase	Fn3krp	20377000	12302000	35356000	21152000	16351000	25492000	28398000	0	13766000	17081000	0	0
P12265	Beta-glucuronidase	Gusb	70311000	88853000	89977000	95747000	103280000	89239000	57677000	51445000	33102000	43832000	40546000	25673000
P08226	Apolipoprotein E	Apoe	1059600000	1300700000	1038500000	1213800000	1222300000	1160100000	527970000	593720000	555020000	539780000	534150000	574720000
Q8VDT9	39S ribosomal protein L50, mitochondrial	Mrpl50	21586000	14488000	20317000	0	13270000	15155000	18597000	9362200	0	12387000	0	0
Q99LG0	Ubiquitin carboxyl-terminal hydrolase 16	Usp16	24849000	17080000	12689000	13382000	13077000	0	8645500	0	0	15336000	14777000	0
Q9D6K5	Synaptojanin-2-binding protein	Synj2bp	19274000	12074000	17179000	10819000	8793000	12651000	9950400	12685000	4574100	0	0	11578000
Q8K1C9	Leucine-rich repeat-containing protein 41	Lrrc41	16672000	38401000	17754000	30623000	20104000	22744000	0	15287000	0	0	26822000	28144000
Q8CIH5	1-phosphatidylinositol 4,5-bisphosphate phosphodiesterase gamma-2	Plcg2	663290000	658850000	646210000	696410000	744120000	749610000	320610000	333930000	345440000	341620000	331490000	330670000
Q3ULD5	Methylcrotonoyl-CoA carboxylase beta chain, mitochondrial	Mccc2	174020000	164420000	186620000	157160000	159290000	162920000	84995000	96017000	75075000	76631000	76895000	74904000
P00397	Cytochrome c oxidase subunit 1	Mtco1	40952000	35917000	27616000	22797000	49400000	22797000	42780000	9811300	7492800	11538000	14498000	10529000
Q05816	Fatty acid-binding protein, epidermal	Fabp5	321670000	310950000	271200000	398570000	371830000	357100000	178480000	162560000	153510000	160210000	180410000	150130000
Q9QY93	dCTP pyrophosphatase 1	Dctpp1	660700000	682580000	821060000	828130000	651200000	731400000	396440000	332690000	363750000	374440000	335080000	323930000
O55137;Q9QYR9	Acyl-coenzyme A thioesterase 1;Acyl-coenzyme A thioesterase 2, mitochondrial	Acot1;Acot2	27964000	33534000	0	43920000	39469000	0	0	17741000	0	14507000	0	38199000
REV__A2ACT7			79057000	0	31897000	35885000	33665000	38429000	0	27379000	40435000	0	39671000	0
Q9D4J7	PHD finger protein 6	Phf6	189990000	154000000	171160000	261050000	217110000	189580000	86416000	97196000	102190000	91942000	110760000	93045000
Q8BGS1	Band 4.1-like protein 5	Epb41l5	58322000	99754000	98460000	89383000	82566000	67536000	41533000	41348000	21097000	41184000	49453000	50712000
Q8C0S1	DIS3-like exonuclease 1	Dis3l	12915000	7312600	0	14693000	9140800	0	0	0	11197000	10677000	0	0
Q91X76		Nt5dc2	269590000	283330000	249290000	234330000	313290000	256500000	145730000	126710000	140320000	137290000	121470000	131210000
Q62520;P46684;Q7TQ40	Zinc finger protein ZIC 2;Zinc finger protein ZIC 1;Zinc finger protein ZIC 5	Zic2;Zic1;Zic5	71525000	60048000	55059000	43247000	45963000	32395000	21564000	34650000	29010000	35421000	21193000	12281000
Q9CWR8	DNA (cytosine-5)-methyltransferase 3-like	Dnmt3l	2769800000	2865000000	2652700000	2412600000	2601900000	2688700000	1365700000	1281100000	1403900000	1314100000	1255200000	1391400000
Q921V5	Alpha-1,6-mannosyl-glycoprotein 2-beta-N-acetylglucosaminyltransferase	Mgat2	17262000	0	29358000	5338700	18089000	21378000	0	0	23163000	22643000	0	0
Q80ZM8	Cardiolipin synthase (CMP-forming)	Crls1	15591000	11135000	0	8395200	6514700	7682200	0	0	11283000	0	0	13478000
A2AF33;A2AF31;Q8C0W0		Tmsb15b1;Tmsb15b2;Tmsb15l	28132000	11689000	25057000	26673000	14663000	30408000	13407000	11299000	13325000	0	30893000	0
E9PYI1		Zfp568	15529000	15837000	20759000	24415000	19868000	20839000	13451000	9435700	11646000	10989000	13756000	0
Q5U452;Q99PW4	TP53-regulating kinase	2810408M09Rik;Tp53rk	10720000	11473000	4835100	10474000	33227000	22456000	0	0	0	20157000	12383000	14882000
Q9Z266	SNARE-associated protein Snapin	Snapin	30436000	22865000	47701000	34773000	25759000	34664000	28514000	20577000	18283000	32716000	0	0
Q792Z1		Try10	0	61918000	48785000	55766000	0	13835000	9363400	23799000	14292000	23237000	0	21463000
A2A7A2;B1ASQ7		Gm13157;Gm13212	0	24368000	11995000	6538000	8939600	0	0	4939500	7391400	4049200	5599300	4603600
P45377	Aldose reductase-related protein 2	Akr1b8	225830000	254070000	257430000	275820000	272880000	279810000	150680000	113130000	112410000	145970000	163720000	121640000
P35505	Fumarylacetoacetase	Fah	81734000	116840000	94556000	102230000	127800000	84978000	53013000	49075000	44646000	44537000	55213000	67218000
Q8K1E0	Syntaxin-5	Stx5	5747000	8248300	7358400	4841400	7743200	4490400	0	0	5726600	5132600	4234100	5076700
A0A140T8V1;P11404	Fatty acid-binding protein, heart	Fabp3	797830000	617400000	761370000	705490000	588860000	556650000	275060000	360340000	317940000	472680000	372210000	331830000
Q9DCX1	MAD2L1-binding protein	Mad2l1bp	12794000	14869000	16581000	10051000	14768000	14879000	0	15412000	12153000	0	0	17109000
A0A140T8U1			22526000	41556000	36798000	21946000	29460000	15978000	23096000	9405400	0	13343000	27989000	15748000
K7N769;O88245;E9Q1C9;Q8BZW4	Zinc finger protein 120	2410141K09Rik;Gm10139;Gm10323;Zfp120	11016000	13995000	6428700	8832700	5573500	8360000	6547200	5250200	7485300	0	9693400	0
Q922M5	Cell division cycle-associated 7-like protein	Cdca7l	63700000	26681000	61101000	41278000	51905000	36919000	24274000	28568000	54752000	18153000	0	25314000
P16045	Galectin-1	Lgals1	686210000	432920000	729080000	574590000	744650000	706780000	300730000	333790000	348540000	396780000	304510000	405650000
CON__P02533;CON__P08779			0	26339000	0	0	15906000	0	15088000	0	7728100	0	0	0
Q91WK1	SPRY domain-containing protein 4	Spryd4	76966000	40211000	87722000	52586000	71458000	73141000	45544000	41114000	33416000	23012000	49204000	25098000
Q9DBS2	Tumor protein p63-regulated gene 1-like protein	Tprg1l	10757000	29851000	19205000	15783000	0	0	0	16744000	3439700	0	0	20769000
Q8R3K3	Pentatricopeptide repeat-containing protein 2, mitochondrial	Ptcd2	36651000	40431000	21528000	41021000	28467000	33359000	21947000	0	20282000	23837000	21842000	22181000
Q9WUJ8	Origin recognition complex subunit 6	Orc6	80663000	90799000	65638000	89810000	107640000	96921000	41070000	33567000	62584000	72746000	41904000	40190000
Q60953	Protein PML	Pml	821450000	815550000	851220000	890810000	914460000	938570000	510440000	477140000	454040000	506550000	492200000	437810000
Q8BLG0	PHD finger protein 20	Phf20	86186000	88980000	44989000	48397000	39283000	55249000	37374000	33272000	34470000	35451000	32923000	26265000
P21995	Embigin	Emb	368150000	375010000	431900000	386760000	477600000	456610000	249930000	214240000	199060000	262170000	203100000	245310000
Q9CQ92	Mitochondrial fission 1 protein	Fis1	97498000	189500000	76590000	84516000	84305000	80958000	31996000	79941000	51765000	68258000	66821000	38842000
CON__P00761			4411100000	4090400000	3497300000	4687900000	6131100000	4845100000	2947900000	2197700000	2443800000	2563200000	2361900000	2717600000
Q8BTY8	Sec1 family domain-containing protein 2	Scfd2	6762100	11655000	8621900	0	9439700	2010600	5799000	3241500	10609000	1562900	0	0
Q9D6K8	FUN14 domain-containing protein 2	Fundc2	93875000	102010000	73464000	89712000	83740000	86001000	47526000	45928000	50229000	41456000	57302000	49084000
Q6P1E1	Zinc finger MIZ domain-containing protein 1	Zmiz1	37206000	14005000	34844000	32073000	31826000	35361000	26979000	21815000	28900000	0	25041000	0
A2AJK6	Chromodomain-helicase-DNA-binding protein 7	Chd7	52957000	74949000	70544000	89111000	70494000	65101000	49098000	37873000	36301000	39707000	41828000	29888000
P06797	Cathepsin L1;Cathepsin L1 heavy chain;Cathepsin L1 light chain	Ctsl	81268000	63556000	81329000	96077000	95757000	109570000	55413000	41562000	49610000	53525000	55768000	37365000
Q9CQ33	Leucine-zipper-like transcriptional regulator 1	Lztr1	12451000	16167000	0	15269000	20730000	17203000	0	5620600	14320000	21020000	0	4606600
Q6ZQB6	Inositol hexakisphosphate and diphosphoinositol-pentakisphosphate kinase 2	Ppip5k2	11667000	21782000	18652000	22955000	27773000	25650000	9430000	12420000	12123000	13839000	12567000	11241000
Q3UD01	Putative ataxin-7-like protein 3B	Atxn7l3b	0	9845000	0	15203000	18649000	16110000	0	0	14231000	19117000	0	0
Q8K3J1	NADH dehydrogenase [ubiquinone] iron-sulfur protein 8, mitochondrial	Ndufs8	66976000	48997000	36716000	75923000	73049000	56076000	40336000	36341000	31224000	44204000	49758000	0
O70152	Dolichol-phosphate mannosyltransferase subunit 1	Dpm1	17824000	13989000	40678000	13400000	25238000	28810000	12189000	7033500	10202000	23685000	10448000	15500000
Q8BIP0	Aspartate--tRNA ligase, mitochondrial	Dars2	119390000	91892000	114650000	90087000	90745000	76983000	50541000	56670000	52133000	52943000	59244000	58640000
Q8R1S0	Ubiquinone biosynthesis monooxygenase COQ6, mitochondrial	Coq6	195530000	166960000	120940000	154560000	245150000	115310000	125480000	156460000	87558000	0	125010000	71987000
Q9CQL5	39S ribosomal protein L18, mitochondrial	Mrpl18	68109000	187740000	90017000	89249000	117430000	67616000	68178000	44115000	91875000	110330000	37991000	0
Q91YI0	Argininosuccinate lyase	Asl	547170000	617820000	570450000	647060000	675590000	650300000	358910000	345770000	353420000	347780000	326430000	378540000
Q80V62	Fanconi anemia group D2 protein homolog	Fancd2	52940000	35234000	45865000	56647000	46468000	52857000	21553000	21247000	29140000	36053000	30348000	26784000
Q8K194	U4/U6.U5 small nuclear ribonucleoprotein 27 kDa protein	Snrnp27	46565000	48183000	31102000	32866000	26674000	28934000	30454000	27675000	0	21056000	28855000	13999000
Q08093	Calponin-2	Cnn2	386060000	363690000	449680000	406700000	437880000	430400000	228370000	251230000	246390000	254640000	226850000	217860000
Q9D0M1	Phosphoribosyl pyrophosphate synthase-associated protein 1	Prpsap1	465530000	456890000	437620000	389290000	495960000	342610000	279380000	276320000	271530000	174450000	270440000	220070000
P14824	Annexin A6	Anxa6	3720700000	3648000000	3620300000	3871900000	4060700000	3722500000	2070600000	2093900000	2269400000	2265900000	2169000000	2192700000
Q8VHX6	Filamin-C	Flnc	73284000	74047000	64744000	84472000	60865000	77968000	38677000	41143000	46262000	31692000	40999000	52632000
P16125	L-lactate dehydrogenase B chain	Ldhb	2561200000	2497400000	2566400000	2725500000	2736200000	2445200000	1571700000	1518700000	1435900000	1580600000	1506600000	1374900000
Q8JZM0	Dimethyladenosine transferase 1, mitochondrial	Tfb1m	15137000	21992000	18039000	23344000	18152000	12927000	13432000	7841700	10343000	9313400	13156000	9401000
E9PYD1		Fam98c	21048000	41602000	38518000	31037000	55039000	30648000	21814000	20172000	27028000	38968000	18310000	0
Q64522	Histone H2A type 2-B	Hist2h2ab	189970000	116860000	209560000	162190000	161730000	135410000	112880000	125170000	98464000	22365000	96505000	110660000
Q8BM72	Heat shock 70 kDa protein 13	Hspa13	16226000	0	16788000	9632900	12478000	15477000	16738000	0	13892000	0	0	10377000
Q91W43	Glycine dehydrogenase (decarboxylating), mitochondrial	Gldc	2564300000	2429500000	2507000000	2627900000	2426500000	2632900000	1499200000	1464200000	1487500000	1435700000	1520800000	1415400000
Q921I9	Exosome complex component RRP41	Exosc4	248820000	142890000	166050000	168350000	211710000	152430000	118170000	107260000	97719000	100030000	112540000	98432000
Q9QXS6	Drebrin	Dbn1	204720000	209270000	293690000	233240000	213970000	248350000	99816000	142690000	150930000	147510000	136360000	139890000
E9Q2Z1		Cecr2	33906000	33207000	34640000	28161000	39368000	22464000	20548000	14057000	11745000	20092000	21106000	24133000
P52624	Uridine phosphorylase 1	Upp1	10332000000	9894700000	8426100000	9630300000	10030000000	10926000000	6351800000	5759300000	5067700000	5950200000	5873900000	5614700000
Q62073	Mitogen-activated protein kinase kinase kinase 7	Map3k7	18308000	17210000	29183000	0	14289000	22086000	14329000	11622000	0	11243000	12282000	9643300
Q9D1L9	Ragulator complex protein LAMTOR5	Lamtor5	46757000	17701000	36283000	12786000	12862000	12736000	0	22980000	10612000	18497000	21487000	7986700
Q3TBW2	39S ribosomal protein L10, mitochondrial	Mrpl10	6627600	4652600	3967900	5941800	7625100	6602700	3104700	4298500	3700100	2463800	3181900	4021800
Q9CQ91	NADH dehydrogenase [ubiquinone] 1 alpha subcomplex subunit 3	Ndufa3	52478000	82518000	75273000	50399000	69793000	57960000	34376000	36167000	36704000	44946000	32542000	43826000
Q9WV27	Sodium/potassium-transporting ATPase subunit alpha-4	Atp1a4	69955000	46397000	71791000	0	45960000	48846000	0	0	59646000	82438000	24473000	0
O55091	Protein IMPACT	Impact	1790700000	1651500000	1703400000	1782100000	1871300000	1774400000	1076300000	1017500000	1081200000	1085700000	1006500000	963910000
Q7TSQ8	Pyruvate dehydrogenase phosphatase regulatory subunit, mitochondrial	Pdpr	10433000	11284000	10941000	11306000	15324000	10262000	4634100	8786700	9515000	7231800	0	10850000
Q64704	Syntaxin-3	Stx3	379190000	192430000	110380000	123260000	89166000	114150000	109510000	109360000	156970000	82716000	88464000	48010000
Q9CR27	WASH complex subunit CCDC53	Ccdc53	23622000	10026000	13641000	14485000	20347000	10583000	8032500	18314000	12577000	0	15975000	0
Q8R322	Nucleoporin GLE1	Gle1	29814000	25092000	40218000	29363000	23693000	19819000	17452000	34131000	11613000	14389000	16668000	5355500
B2RXC6	DNA-directed RNA polymerase	Polr3a	11820000	12995000	17962000	15416000	22687000	21293000	16675000	12836000	8163200	11599000	11331000	0
E9Q912		Rap1gds1	241840000	212200000	218720000	209710000	188540000	223990000	131890000	123320000	124840000	133700000	128630000	127030000
A2AAJ9	Obscurin	Obscn	22681000	15132000	22263000	56162000	123210000	101230000	34442000	0	42933000	0	0	125240000
CON__Q3SX09			23290000	18279000	21590000	11515000	26807000	43658000	25888000	20850000	9140400	8457700	22434000	0
Q8BGR9	Ubiquitin-like domain-containing CTD phosphatase 1	Ublcp1	148280000	144510000	148430000	169460000	171560000	135820000	118490000	101450000	93374000	87523000	74984000	73153000
Q8BIA4	F-box/WD repeat-containing protein 8	Fbxw8	46789000	94520000	41933000	87701000	99264000	38551000	53342000	43029000	19884000	0	59212000	69184000
Q8VBV3	Exosome complex component RRP4	Exosc2	55593000	62326000	45746000	57298000	58584000	62173000	39575000	30550000	24979000	27304000	35975000	46166000
Q3UX61	N-alpha-acetyltransferase 11	Naa11	13185000	10435000	14215000	14511000	13937000	17506000	11286000	0	12741000	16527000	0	9605800
Q8VDQ8	NAD-dependent protein deacetylase sirtuin-2	Sirt2	21924000	29512000	26989000	56430000	15309000	30662000	6222500	26845000	21135000	27940000	26174000	0
Q8CBY3	Leukocyte receptor cluster member 8 homolog	Leng8	22272000	0	19652000	17299000	17125000	11219000	0	20773000	0	25151000	0	6854400
Q9JHI7	Exosome complex component RRP45	Exosc9	404640000	473730000	505630000	413330000	460510000	428240000	304630000	261400000	274100000	301410000	280560000	198480000
Q8C0D0	Probable tRNA pseudouridine synthase 1	Trub1	35327000	0	69425000	67921000	89125000	239540000	38571000	64285000	50735000	83373000	65568000	0
H3BJD6		Ppp1r9a	62298000	58236000	58261000	58013000	74386000	66659000	61276000	34029000	53121000	0	22652000	57038000
Q9R0H0	Peroxisomal acyl-coenzyme A oxidase 1	Acox1	60585000	41405000	106720000	60386000	105750000	130670000	46588000	89677000	23509000	74420000	36882000	34381000
Q8VCP8	Adenylate kinase isoenzyme 6	Ak6	73417000	54829000	60960000	54406000	59632000	40855000	38168000	35557000	46900000	30287000	26235000	30929000
Q9DAK9	14 kDa phosphohistidine phosphatase	Phpt1	34514000	27407000	37462000	37504000	35530000	40738000	20898000	20054000	17442000	26343000	21653000	22825000
Q91YR5	Methyltransferase-like protein 13	Mettl13	37840000	26236000	0	39195000	18491000	38865000	28018000	20748000	24580000	24220000	0	0
Q9D2U9;Q8CGP0	Histone H2B type 3-A;Histone H2B type 3-B	Hist3h2ba;Hist3h2bb	0	30468000	0	0	33377000	35942000	16821000	18444000	0	25428000	0	0
O08848	60 kDa SS-A/Ro ribonucleoprotein	Trove2	13109000	17845000	14399000	12150000	16483000	16986000	19778000	15901000	11791000	0	8123200	0
Q9R0B7	Zinc finger protein 346	Znf346	4748800	0	0	0	7627000	0	0	0	0	7573000	0	0
P45376	Aldose reductase	Akr1b1	7341900000	6098300000	6874000000	6842300000	6471700000	6992100000	4376000000	4097700000	3927800000	4107400000	4234100000	4130700000
Q71FD7	Filamin-binding LIM protein 1	Fblim1	421580000	323250000	424690000	437570000	397300000	423260000	224320000	250860000	258320000	296210000	218640000	242560000
P56392	Cytochrome c oxidase subunit 7A1, mitochondrial	Cox7a1	17869000	24171000	21580000	15126000	15668000	12049000	12302000	13744000	11766000	16188000	11397000	0
Q99LS3	Phosphoserine phosphatase	Psph	1226200000	1429300000	1340800000	1330500000	1293800000	1470800000	904250000	821790000	787240000	811020000	884520000	770640000
Q6QD59	Vesicle transport protein SEC20	Bnip1	11598000	0	26917000	32739000	20624000	24145000	7683000	16447000	19138000	22719000	5457400	0
REV__Q6A028			16037000	20814000	29336000	0	0	37806000	20438000	0	0	37270000	6507000	0
Q8BQ46		Taf15	117540000	126890000	123260000	123040000	110450000	106820000	72077000	73685000	81942000	85064000	58583000	67077000
P62631	Elongation factor 1-alpha 2	Eef1a2	162370000	284360000	633180000	437710000	461740000	685810000	377080000	204420000	396430000	346750000	258140000	69194000
O55047	Serine/threonine-protein kinase tousled-like 2	Tlk2	13978000	10620000	7589800	8019100	8974200	8889400	3295100	5302100	4967300	4890200	10316000	7265900
P00405	Cytochrome c oxidase subunit 2	Mtco2	1198500000	1234300000	1119700000	1063100000	1278700000	1014200000	605410000	776080000	737210000	737330000	650710000	784460000
P70371	Telomeric repeat-binding factor 1	Terf1	101340000	82553000	88837000	95503000	112730000	109030000	58308000	64457000	60989000	64862000	66817000	51511000
G3UYJ7		Gm20441	20316000	9298100	15082000	9506100	14295000	14009000	10022000	0	13200000	0	15226000	12980000
Q9EPB4	Apoptosis-associated speck-like protein containing a CARD	Pycard	158980000	171560000	176390000	160970000	165800000	163750000	91407000	121230000	102010000	109850000	88773000	108910000
Q8R2N0	Thyroid transcription factor 1-associated protein 26	Ccdc59	17745000	20605000	25123000	33546000	26235000	14704000	12227000	23497000	9699600	3145300	0	37490000
Q8K2M0	39S ribosomal protein L38, mitochondrial	Mrpl38	34391000	45271000	44374000	36982000	43632000	34221000	23988000	25335000	24000000	37585000	38250000	0
Q9JKY5	Huntingtin-interacting protein 1-related protein	Hip1r	16456000	16196000	11782000	18919000	11335000	17831000	8916700	6642500	16589000	19307000	6321700	0
P97447	Four and a half LIM domains protein 1	Fhl1	119450000	114140000	126980000	113900000	129920000	127360000	69888000	63526000	70060000	69478000	92589000	91636000
O88878	AN1-type zinc finger protein 5	Zfand5	14567000	0	18202000	24738000	0	0	0	0	0	18285000	0	17645000
Q8K0D0;Q04899	Cyclin-dependent kinase 17;Cyclin-dependent kinase 18	Cdk17;Cdk18	48671000	44874000	34471000	29317000	36949000	15147000	19879000	24767000	24290000	19771000	8261500	33947000
Q7TMR0	Lysosomal Pro-X carboxypeptidase	Prcp	22844000	23108000	26298000	18524000	13119000	27985000	14900000	13687000	15322000	13579000	10301000	14992000
P06151	L-lactate dehydrogenase A chain	Ldha	31785000000	33023000000	32102000000	31620000000	33483000000	30723000000	21367000000	19757000000	20786000000	19918000000	20325000000	18889000000
P29391;P49945	Ferritin light chain 1;Ferritin light chain 2	Ftl1;Ftl2	627740000	599800000	773740000	457430000	439550000	465370000	379920000	448720000	340510000	322980000	334220000	293420000
P63011	Ras-related protein Rab-3A	Rab3a	16704000	19084000	29938000	14432000	14944000	17296000	15638000	12754000	13914000	17761000	10796000	0
Q9JI38	tRNA pseudouridine(38/39) synthase	Pus3	12171000	0	19538000	13201000	9179000	0	6648500	6524800	0	7716800	5977100	7271400
Q9CQA9	Cancer-related nucleoside-triphosphatase homolog	Ntpcr	25172000	15706000	21620000	24378000	29557000	16422000	9460800	13314000	14313000	21138000	10172000	15522000
Q5NBY9		Patz1	20890000	17161000	21608000	16832000	15562000	20297000	15330000	15195000	13550000	12330000	0	14682000
Q9JLR1	Protein transport protein Sec61 subunit alpha isoform 2	Sec61a2	23320000	35387000	33886000	36257000	34027000	37800000	25641000	27313000	22399000	25078000	0	26983000
Q9QZN0	F-box only protein 15	Fbxo15	36884000	25668000	29019000	27548000	32696000	25615000	22568000	28909000	0	16266000	18561000	26637000
O88990	Alpha-actinin-3	Actn3	62898000	67957000	77038000	65508000	60119000	66208000	42103000	60118000	43278000	38522000	39361000	31075000
Q80X73	Protein pelota homolog	Pelo	1809400000	1555900000	1442600000	1613900000	1771000000	1770300000	1062600000	993270000	885220000	1254600000	1067900000	1097200000
Q9D4V0	Ethanolamine kinase 1	Etnk1	35665000	26832000	21022000	26816000	41338000	24304000	32963000	21332000	13953000	14443000	11956000	17741000
Q8R349	Cell division cycle protein 16 homolog	Cdc16	186730000	183960000	168960000	159980000	150170000	142650000	117660000	106710000	91318000	95765000	100360000	122780000
Q61069	Upstream stimulatory factor 1	Usf1	51406000	43989000	52966000	55843000	55463000	43370000	29614000	27173000	40965000	32290000	35164000	28583000
Q9D1L0	Coiled-coil-helix-coiled-coil-helix domain-containing protein 2	Chchd2	1380700000	1652500000	1484800000	1454500000	1352700000	1560700000	927150000	1038300000	1027800000	952710000	787480000	967610000
Q80TJ7	Histone lysine demethylase PHF8	Phf8	15573000	5642400	15565000	9833200	9679500	0	9670600	0	8067200	0	10148000	8242800
REV__P11416;REV__P22605			31692000	40186000	0	28414000	36487000	31061000	23237000	28320000	0	16875000	22947000	16510000
O88643	Serine/threonine-protein kinase PAK 1	Pak1	196610000	190310000	211530000	188260000	184270000	240450000	129250000	123900000	130660000	159450000	126920000	110460000
O08553	Dihydropyrimidinase-related protein 2	Dpysl2	914230000	783510000	982240000	903550000	816310000	983130000	521920000	636150000	571310000	547150000	608590000	585200000
Q8BMQ3	Zinc finger protein basonuclin-2	Bnc2	19832000	0	27007000	18029000	26092000	23329000	17349000	12413000	11712000	0	14863000	17416000
Q9DC70	NADH dehydrogenase [ubiquinone] iron-sulfur protein 7, mitochondrial	Ndufs7	85044000	109580000	69098000	105820000	86186000	69452000	62638000	51830000	50424000	44896000	52476000	77066000
Q9EST4	Proteasome assembly chaperone 2	Psmg2	86410000	63958000	80382000	80872000	77928000	83260000	56537000	49440000	51714000	58597000	37882000	51875000
Q8K3F7	L-threonine 3-dehydrogenase, mitochondrial	Tdh	5024400000	3977600000	4652900000	4334100000	4573200000	4629800000	2927300000	3033100000	3096600000	2896500000	2891800000	2778500000
P27661	Histone H2AX	H2afx	314030000	335710000	220300000	332550000	351840000	315790000	162620000	197420000	145330000	162860000	241550000	302860000
Q9CQE3	28S ribosomal protein S17, mitochondrial	Mrps17	71980000	72606000	69984000	64272000	62469000	64633000	54138000	41797000	42130000	39295000	43263000	42704000
P29758	Ornithine aminotransferase, mitochondrial	Oat	1253400000	1108200000	1215000000	1274600000	1247300000	1289200000	751130000	863420000	801530000	835300000	786990000	762300000
Q6PGG6	Guanine nucleotide-binding protein-like 3-like protein	Gnl3l	451930000	429060000	407570000	378870000	349320000	404340000	267020000	262140000	236370000	288710000	252760000	266660000
P52912	Nucleolysin TIA-1	Tia1	20289000	13920000	22165000	22972000	24392000	21134000	13346000	11985000	15167000	13896000	11934000	14845000
L7N248;A0A1B0GRI2		Gm6871	29684000	43977000	41836000	33282000	45787000	33783000	28818000	28547000	20947000	25599000	27705000	17109000
Q9CZW4	Long-chain-fatty-acid--CoA ligase 3	Acsl3	152420000	193340000	162380000	181460000	173620000	161580000	110100000	117120000	117200000	106280000	97701000	119100000
Q8VBW6	NEDD8-activating enzyme E1 regulatory subunit	Nae1	577180000	670730000	590630000	661370000	690690000	665530000	460980000	440810000	339370000	399260000	446290000	432740000
E9Q6H8		Plekha5	32028000	21249000	34577000	19802000	18707000	16448000	15806000	0	21064000	23929000	16764000	15754000
Q8R2K4	TAF6-like RNA polymerase II p300/CBP-associated factor-associated factor 65 kDa subunit 6L	Taf6l	13302000	11356000	10958000	9247200	8158900	14924000	7134600	8316600	0	0	14304000	14647000
Q8BHA3	Probable D-tyrosyl-tRNA(Tyr) deacylase 2	Dtd2	60866000	44195000	51011000	72617000	75816000	84894000	42544000	48371000	41713000	36851000	56746000	28295000
Q9DCU6	39S ribosomal protein L4, mitochondrial	Mrpl4	72804000	67658000	68957000	53885000	48071000	58546000	33139000	20893000	50985000	57737000	38729000	40820000
Q05920	Pyruvate carboxylase, mitochondrial	Pc	571430000	646630000	637450000	588400000	562950000	576220000	422490000	421170000	398470000	335150000	387010000	385390000
Q5FWI3	Transmembrane protein 2	Tmem2	308320000	272650000	277700000	294050000	275220000	308390000	198880000	177130000	196510000	203600000	180040000	185440000
P09411	Phosphoglycerate kinase 1	Pgk1	24804000000	23295000000	23097000000	24987000000	24378000000	24137000000	15299000000	16393000000	15938000000	15928000000	16643000000	14940000000
REV__Q8C310			523780000	385890000	620180000	340680000	373870000	358760000	347390000	316380000	313490000	218530000	227540000	299620000
Q5SSK3	Transcription elongation factor, mitochondrial	Tefm	40728000	26275000	33239000	33638000	38451000	50076000	22408000	32455000	25971000	24804000	21034000	20562000
E0CZ22		Mroh1	29978000	50852000	85174000	32288000	35361000	76065000	45191000	23255000	37707000	28928000	25091000	44909000
Q9D0M0	Exosome complex exonuclease RRP42	Exosc7	166860000	301490000	154650000	180020000	191600000	205360000	170430000	126230000	120370000	119820000	120310000	137490000
Q7TN89	GTPase ERas	Eras	3364200000	3393900000	3535100000	3629000000	3518700000	3606900000	2286000000	1952500000	2111700000	2490200000	2908000000	2224100000
Q9CXF7	Chromodomain-helicase-DNA-binding protein 1-like	Chd1l	22770000	23155000	19692000	24297000	25084000	35257000	0	20074000	23181000	18687000	14841000	23001000
Q8C878	NEDD8-activating enzyme E1 catalytic subunit	Uba3	416060000	536050000	467630000	491110000	591160000	525710000	369830000	326240000	333850000	349020000	321730000	310460000
Q3UQ44	Ras GTPase-activating-like protein IQGAP2	Iqgap2	140700000	166320000	132920000	175680000	213490000	129880000	84147000	94972000	112580000	119810000	87213000	138280000
Q61539	Steroid hormone receptor ERR2	Esrrb	328100000	340690000	375190000	334200000	375650000	383310000	251660000	259230000	237840000	237130000	222950000	211070000
Q9WUV0	Origin recognition complex subunit 5	Orc5	133480000	111190000	133390000	108190000	106560000	109460000	81659000	75086000	57415000	87007000	77276000	89836000
B2RT41		Zfc3h1	9700100	6345000	15095000	9781800	0	9135100	6271600	4608900	7895000	0	7246100	7361200
P0DJE0	Protein PET100 homolog, mitochondrial	Pet100	40973000	11876000	27582000	29050000	31884000	44319000	23262000	27534000	26138000	21410000	25531000	0
Q9CWX4	RNA pseudouridylate synthase domain-containing protein 4	Rpusd4	34464000	22746000	21432000	19858000	22996000	23004000	15416000	14274000	12502000	19652000	17326000	17282000
Q99M01	Phenylalanine--tRNA ligase, mitochondrial	Fars2	6770400	7953300	9500000	8635600	10032000	8159700	6546400	0	5096800	7765300	7455700	7222100
Q8K119		Pms1	36506000	18038000	0	15351000	25008000	18878000	14841000	11377000	0	20367000	12060000	17412000
Q7TNL9		Chchd10	131430000	142760000	39233000	112470000	107150000	107530000	68778000	69871000	67053000	59782000	37597000	126380000
Q61048	WW domain-binding protein 4	Wbp4	37313000	22891000	15496000	18893000	27456000	24289000	18664000	15374000	13885000	14678000	16227000	19364000
Q91YE7	RNA-binding protein 5	Rbm5	53385000	42531000	60289000	51994000	39753000	49121000	34960000	36920000	34045000	21612000	39950000	32050000
Q9D753	Exosome complex component RRP43	Exosc8	226820000	254230000	323250000	250690000	261720000	335170000	161890000	171560000	206830000	206230000	177270000	186590000
P70697	Uroporphyrinogen decarboxylase	Urod	570950000	576900000	541560000	429010000	473160000	489340000	396300000	360080000	385930000	325860000	329650000	273180000
Q9Z120	tRNA (guanine-N(7)-)-methyltransferase	Mettl1	64487000	80082000	93916000	69031000	85262000	81421000	46789000	45157000	67858000	46779000	49830000	62939000
Q9D0M2	Cell division cycle-associated protein 7	Cdca7	140980000	129230000	157860000	149760000	137990000	123850000	84489000	107290000	79443000	96069000	89739000	108910000
P56135	ATP synthase subunit f, mitochondrial	Atp5j2	484970000	695050000	613590000	511270000	608080000	579250000	396870000	448970000	335700000	299240000	397900000	479740000
Q62095	ATP-dependent RNA helicase DDX3Y	Ddx3y	595010000	511670000	503620000	388460000	415050000	406660000	348780000	316490000	286690000	285240000	311910000	355970000
Q8K411	Presequence protease, mitochondrial	Pitrm1	1395100000	1282100000	1253400000	1361600000	1405400000	1333100000	866860000	946960000	953490000	934750000	886250000	839810000
Q52KE7	Cyclin-L1	Ccnl1	36320000	17357000	30532000	32013000	16886000	30525000	14358000	23515000	23674000	15374000	12531000	21180000
Q80U44	Zinc finger FYVE domain-containing protein 16	Zfyve16	216410000	195390000	133260000	110260000	140020000	113270000	122010000	132200000	101070000	61798000	79664000	118040000
P58059	28S ribosomal protein S21, mitochondrial	Mrps21	52702000	48244000	56584000	50341000	45363000	52688000	43693000	31864000	29088000	38073000	34164000	30403000
Q8BHN1	Gamma-taxilin	Txlng	287620000	321430000	319680000	330300000	301710000	337100000	204350000	221430000	220290000	216220000	194120000	229550000
Q14C51	Pentatricopeptide repeat domain-containing protein 3, mitochondrial	Ptcd3	194760000	232100000	232340000	221710000	204110000	180760000	162870000	151870000	153780000	153320000	116090000	120960000
Q8BHX1	HAUS augmin-like complex subunit 1	Haus1	14576000	12477000	27501000	37597000	41886000	36672000	16977000	20216000	22594000	14600000	24758000	16696000
Q9WTP2	Protein sprouty homolog 4	Spry4	66916000	72869000	74540000	79526000	103510000	69254000	47495000	50912000	43739000	51988000	52258000	70567000
Q9QUJ7	Long-chain-fatty-acid--CoA ligase 4	Acsl4	149500000	119770000	128070000	102070000	105570000	108520000	87524000	69802000	77527000	89293000	64018000	96515000
Q80ZM5		H1fx	260470000	250940000	259770000	263260000	273530000	254030000	188670000	174980000	201900000	161120000	156390000	180000000
Q8VEK6	Inhibitor of growth protein 3	Ing3	12602000	15353000	9804600	11356000	13193000	10732000	11511000	0	12134000	10398000	15735000	0
P50431	Serine hydroxymethyltransferase, cytosolic	Shmt1	2269900000	2184700000	2225700000	2365500000	2427600000	2179700000	1521300000	1449100000	1550300000	1687300000	1549300000	1550300000
Q62425	Cytochrome c oxidase subunit NDUFA4	Ndufa4	441430000	530830000	921030000	679350000	791260000	788460000	425440000	419430000	634180000	619790000	480020000	257600000
Q60793;P46099	Krueppel-like factor 4;Krueppel-like factor 1	Klf4;Klf1	13882000	13856000	12230000	9518000	8685100	9540600	0	11789000	13378000	10586000	10579000	0
P58774;CON__Q3SX28	Tropomyosin beta chain	Tpm2	374660000	289560000	340670000	319290000	337950000	334380000	213440000	238450000	207390000	240770000	218660000	248890000
Q8R0L9	Transcriptional adapter 3	Tada3	26622000	18860000	12859000	3896200	10699000	0	0	6346500	5766000	6439100	0	31430000
Q9R226	KH domain-containing, RNA-binding, signal transduction-associated protein 3	Khdrbs3	21499000	32895000	0	27990000	8248000	31832000	20638000	19664000	0	0	24408000	19212000
Q9Z1P6	NADH dehydrogenase [ubiquinone] 1 alpha subcomplex subunit 7	Ndufa7	199580000	148130000	199290000	155850000	180850000	140020000	119160000	115150000	115660000	104540000	126890000	120250000
Q9CQF4	Uncharacterized protein C6orf203 homolog		39359000	26511000	21671000	26121000	32578000	31190000	15447000	25493000	18292000	16136000	21719000	24577000
P18608	Non-histone chromosomal protein HMG-14	Hmgn1	234660000	296940000	217380000	455040000	322150000	417620000	255350000	239840000	244740000	181510000	193880000	218200000
O08917	Flotillin-1	Flot1	0	29985000	25735000	30178000	33131000	38573000	30554000	27634000	23762000	21383000	0	4878400
P48771	Cytochrome c oxidase subunit 7A2, mitochondrial	Cox7a2	462190000	390530000	374450000	351580000	353110000	329400000	256960000	265890000	260790000	289730000	181490000	297860000
Q9CQH7	Transcription factor BTF3 homolog 4	Btf3l4	1205900000	1191000000	1246400000	1222100000	1031800000	979900000	811510000	886940000	648110000	715290000	668340000	992450000
Q6TEK5	Vitamin K epoxide reductase complex subunit 1-like protein 1	Vkorc1l1	56498000	50015000	44648000	52142000	48789000	43447000	33511000	40697000	32708000	30627000	32010000	33515000
P54923	[Protein ADP-ribosylarginine] hydrolase	Adprh	695290000	669330000	647510000	581720000	610440000	682020000	484630000	463920000	504690000	381580000	423280000	414740000
Q9JKN1	Zinc transporter 7	Slc30a7	26147000	23645000	15235000	0	27815000	28923000	0	19665000	19913000	0	20377000	23823000
Q80XL6	Acyl-CoA dehydrogenase family member 11	Acad11	69295000	79103000	87008000	75420000	72922000	82359000	65846000	47891000	56928000	47593000	52517000	50277000
P28704	Retinoic acid receptor RXR-beta	Rxrb	38494000	37310000	25216000	34862000	37016000	34773000	20112000	21856000	23627000	23828000	25535000	28135000
REV__Q71LX4			47263000	15935000	26412000	29237000	56670000	0	16119000	23547000	23846000	23713000	33785000	0
Q9DBE0	Cysteine sulfinic acid decarboxylase	Csad	42016000	35152000	41984000	33991000	39013000	39887000	22342000	27841000	20229000	29592000	33041000	27182000
Q9DB27;Q9CQ21	Malignant T-cell-amplified sequence 1;Malignant T-cell-amplified sequence 2	Mcts1;Mcts2	333480000	355990000	557500000	224980000	289290000	266380000	243770000	246770000	207680000	265190000	224460000	212310000
O35638	Cohesin subunit SA-2	Stag2	197170000	185910000	228200000	240810000	207700000	232720000	154390000	147320000	127250000	149650000	151660000	162600000
Q91WD5	NADH dehydrogenase [ubiquinone] iron-sulfur protein 2, mitochondrial	Ndufs2	497310000	508190000	484380000	551650000	491470000	495900000	399900000	327450000	392110000	344070000	319820000	309280000
Q8QZT1	Acetyl-CoA acetyltransferase, mitochondrial	Acat1	189440000	155350000	179900000	188880000	214710000	201410000	125160000	105530000	134990000	145430000	145870000	123830000
Q9D7N3	28S ribosomal protein S9, mitochondrial	Mrps9	251870000	361710000	266060000	307550000	337120000	372390000	204500000	200070000	221710000	236970000	204690000	243660000
Q9CRT8	Exportin-T	Xpot	314250000	260050000	294820000	234860000	247800000	283330000	212320000	158880000	186280000	201300000	191580000	180370000
Q9CPR5	39S ribosomal protein L15, mitochondrial	Mrpl15	126150000	179110000	120600000	120960000	100170000	103180000	102030000	91920000	69504000	80890000	99919000	74537000
Q66JX5	FGFR1 oncogene partner	Fgfr1op	48784000	54281000	49116000	51124000	67901000	43718000	35633000	43985000	33695000	32336000	41378000	30871000
Q9CZX0	Elongator complex protein 3	Elp3	603430000	651190000	636800000	608590000	607140000	564470000	380680000	456350000	387000000	463390000	453450000	400370000
Q9DB77	Cytochrome b-c1 complex subunit 2, mitochondrial	Uqcrc2	3709800000	3469900000	3946000000	3724000000	3652300000	3787400000	2709300000	2514200000	2487000000	2562800000	2693000000	2467000000
P42227	Signal transducer and activator of transcription 3	Stat3	462250000	429080000	475360000	495770000	538410000	514510000	310560000	326360000	350450000	363780000	327970000	339530000
Q9D0B6	Protein PBDC1	Pbdc1	348930000	245400000	281630000	350530000	305960000	342040000	182670000	202580000	181710000	199320000	257120000	275120000
P03888	NADH-ubiquinone oxidoreductase chain 1	Mtnd1	0	4469700	12132000	7719100	3864700	12560000	9165100	0	0	8480400	10595000	0
P28028	Serine/threonine-protein kinase B-raf	Braf	6476600	9483600	6776100	13552000	13809000	12634000	10435000	0	11515000	6666200	8212900	6682700
P11276	Fibronectin;Anastellin	Fn1	369260000	306610000	326110000	376200000	292300000	319490000	206980000	222570000	259910000	237330000	222160000	231590000
Q571F8	Glutaminase liver isoform, mitochondrial	Gls2	33885000	14314000	21319000	15786000	23287000	27012000	20335000	0	27581000	8419400	24126000	13630000
Q9CQQ4	Gem-associated protein 2	Gemin2	18668000	41617000	14975000	20787000	24929000	16307000	22388000	11416000	19059000	26069000	0	16336000
P49312	Heterogeneous nuclear ribonucleoprotein A1;Heterogeneous nuclear ribonucleoprotein A1, N-terminally processed	Hnrnpa1	28199000000	29107000000	29751000000	28754000000	24898000000	27505000000	20226000000	19599000000	18927000000	20539000000	19381000000	18261000000
Q6EJB6	U3 small nucleolar RNA-associated protein 14 homolog B	Utp14b	12348000	17534000	7975100	8575600	15394000	0	15166000	14652000	13166000	0	0	0
O54836	Zinc finger matrin-type protein 3	Zmat3	22086000	46598000	26083000	27433000	19779000	17196000	19384000	21585000	25710000	22436000	0	21579000
Q01320	DNA topoisomerase 2-alpha	Top2a	12381000000	12260000000	13008000000	12043000000	11867000000	11817000000	8908800000	9107300000	8614900000	7931000000	8768700000	7700700000
O70422	General transcription factor IIH subunit 4	Gtf2h4	108690000	127810000	123300000	135560000	116400000	118440000	97424000	85570000	75834000	80462000	73730000	94975000
Q9JK23	Proteasome assembly chaperone 1	Psmg1	556130000	576170000	610230000	577450000	668920000	684200000	411210000	453840000	438120000	449310000	390040000	413610000
Q9D061	Acyl-CoA-binding domain-containing protein 6	Acbd6	27246000	41328000	32993000	31129000	43769000	19334000	24318000	13969000	25310000	14033000	26511000	32193000
P11031	Activated RNA polymerase II transcriptional coactivator p15	Sub1	1791100000	1224100000	1588900000	1479100000	1027600000	1321400000	1108100000	973370000	974670000	1005800000	950470000	866300000
Q91VU8	Prostate tumor-overexpressed gene 1 protein homolog	Ptov1	25285000	24019000	13185000	25954000	17161000	20825000	11905000	22841000	15294000	12494000	10849000	14906000
Q9Z0P4	Paralemmin-1	Palm	7878700	8313800	9378100	0	0	0	0	8224700	0	0	9636300	0
P83917	Chromobox protein homolog 1	Cbx1	1108100000	1136600000	1219200000	1210700000	1244100000	1158000000	791540000	945020000	861060000	825410000	899270000	623610000
Q9D0P0	Emopamil-binding protein-like	Ebpl	4934000	24415000	0	16185000	20313000	0	4872100	0	19191000	0	0	21977000
P57724	Poly(rC)-binding protein 4	Pcbp4	126110000	88804000	91447000	79773000	86187000	108450000	62327000	89194000	61355000	67380000	71965000	53915000
Q3UMW7;P49138	MAP kinase-activated protein kinase 3;MAP kinase-activated protein kinase 2	Mapkapk3;Mapkapk2	68715000	114570000	54129000	69187000	127270000	97300000	46830000	60894000	125300000	41111000	46833000	50631000
Q9DC69	NADH dehydrogenase [ubiquinone] 1 alpha subcomplex subunit 9, mitochondrial	Ndufa9	189180000	261380000	222860000	246710000	251020000	224460000	161650000	148880000	183570000	159390000	172510000	150620000
Q9D6U8	Protein FAM162A	Fam162a	233300000	251420000	275910000	248950000	227190000	238580000	162680000	161960000	183480000	188730000	191630000	144660000
Q9ER67		Maged2	25773000	25191000	33276000	42416000	38653000	27134000	23572000	21982000	21510000	22812000	24800000	20190000
Q3TUH1	Phosphatidate cytidylyltransferase, mitochondrial	Tamm41	183540000	171710000	208810000	209970000	142030000	161790000	102610000	149260000	125500000	142970000	109560000	125490000
Q64524	Histone H2B type 2-E	Hist2h2be	36083000	19720000	41486000	6935000	38585000	29119000	22168000	18128000	26318000	18033000	14751000	21109000
Q61211	Eukaryotic translation initiation factor 2D	Eif2d	200460000	214370000	170100000	226080000	211280000	189890000	133180000	172570000	146280000	146660000	129440000	123320000
O88983	Syntaxin-8	Stx8	23618000	22846000	23659000	26260000	24151000	24417000	21509000	24807000	14142000	17855000	23541000	0
A2A6A1	G patch domain-containing protein 8	Gpatch8	94202000	100390000	90258000	135250000	99582000	139730000	72680000	89515000	94546000	88895000	65436000	52554000
Q9JJA7	Cyclin-L2	Ccnl2	26993000	41113000	27420000	30688000	30262000	32463000	22061000	22763000	19563000	18292000	24860000	25514000
Q9CQ73		Pkp2	65006000	84296000	82520000	73638000	69072000	72869000	45658000	52717000	44746000	61861000	56475000	53667000
Q99N94	39S ribosomal protein L9, mitochondrial	Mrpl9	51634000	32528000	42541000	45876000	56201000	56949000	35108000	30686000	35675000	37182000	30181000	32569000
A2A7I1;A2A799		Gm13145;2610305D13Rik	170190000	195210000	218300000	208650000	162830000	223300000	158430000	127010000	151030000	156230000	160330000	78909000
P68433	Histone H3.1	Hist1h3a	1342300000	1246800000	1057100000	998400000	3171800000	888530000	2093400000	456380000	689450000	240380000	1614900000	1051500000
P0DOY1			12855000	38381000	16379000	25904000	22044000	15752000	13765000	13082000	21487000	11695000	17354000	15345000
Q9D773	39S ribosomal protein L2, mitochondrial	Mrpl2	85728000	76130000	69237000	68766000	83015000	82939000	45489000	55674000	56363000	52760000	61456000	57371000
Q9D1M7	Peptidyl-prolyl cis-trans isomerase FKBP11	Fkbp11	13501000	0	14233000	7311400	0	9819600	9992400	6434400	0	8994000	6328900	0
Q8BIG7	Catechol O-methyltransferase domain-containing protein 1	Comtd1	114770000	115740000	120200000	92489000	136620000	90103000	77362000	87892000	97399000	77150000	56012000	78492000
Q78HU3	Multivesicular body subunit 12A	Mvb12a	29173000	22908000	17260000	19249000	20467000	19453000	27352000	0	22502000	29819000	0	11370000
Q69ZK6	Probable JmjC domain-containing histone demethylation protein 2C	Jmjd1c	217340000	253210000	296250000	277890000	259340000	304800000	198200000	184780000	207980000	195600000	170890000	182930000
Q9D945	Protein LLP homolog	Llph	336610000	281810000	319950000	266210000	304980000	253830000	226000000	225230000	182150000	210960000	192620000	213350000
Q8CEC6	Peptidylprolyl isomerase domain and WD repeat-containing protein 1	Ppwd1	529630000	525000000	625500000	552780000	520060000	543390000	389760000	375640000	434200000	416440000	362520000	359100000
Q9Z0P7	Suppressor of fused homolog	Sufu	17728000	21916000	12613000	16630000	15792000	19298000	15096000	15673000	12863000	15210000	14922000	0
Q91YT0	NADH dehydrogenase [ubiquinone] flavoprotein 1, mitochondrial	Ndufv1	773380000	751440000	841420000	757020000	843390000	944240000	544350000	573910000	582830000	643690000	559790000	583050000
E9Q8I7		Nfxl1	23296000	27028000	23299000	27712000	23262000	22087000	18639000	17403000	19288000	16911000	15661000	16328000
Q7TNB8	Protein strawberry notch homolog 2	Sbno2	12933000	0	0	0	24181000	0	7315800	7788900	0	0	0	11283000
Q9D0D4	Probable dimethyladenosine transferase	Dimt1	372610000	407370000	336730000	371580000	391150000	401210000	282370000	269350000	254010000	266240000	301640000	248360000
Q9CUN6	E3 ubiquitin-protein ligase SMURF1	Smurf1	261430000	0	0	0	207590000	240380000	7261800	0	0	239360000	0	258230000
Q9Z0V8	Mitochondrial import inner membrane translocase subunit Tim17-A	Timm17a	63039000	77029000	64816000	84237000	154860000	91988000	78407000	48789000	58957000	58026000	50438000	87303000
P70303	CTP synthase 2	Ctps2	13963000	9090500	7480800	8588200	12830000	11751000	10713000	6529300	4087500	4660600	2796900	16615000
Q9CX48	Zinc finger CCHC domain-containing protein 10	Zcchc10	14001000	17299000	14397000	17742000	15683000	10099000	0	14222000	11485000	14683000	7662200	15541000
Q9DBU6	Serine/Arginine-related protein 53	Rsrc1	60010000	55499000	58325000	76183000	68705000	60953000	41824000	47201000	43976000	44561000	49338000	43720000
Q9CY16	28S ribosomal protein S28, mitochondrial	Mrps28	101300000	126870000	117610000	87091000	147050000	132010000	113970000	83321000	72219000	75652000	69707000	92665000
Q99MD9	Nuclear autoantigenic sperm protein	Nasp	22746000000	21665000000	23680000000	23948000000	22767000000	23592000000	16482000000	16590000000	17095000000	16602000000	14947000000	16988000000
P09602;E9Q2Z4;J3QM43	Non-histone chromosomal protein HMG-17	Hmgn2;Gm16494;Gm6594	372220000	430360000	271210000	371580000	325840000	360060000	243390000	365100000	193400000	164090000	273970000	281240000
Q920Q8	Influenza virus NS1A-binding protein homolog	Ivns1abp	133260000	125810000	164830000	123380000	125240000	139330000	82106000	88013000	120080000	84457000	108840000	96280000
Q9CZT6	Protein CMSS1	Cmss1	196810000	207470000	214210000	227550000	235000000	228120000	163930000	143040000	191480000	139030000	146730000	151250000
Q91WG8	Bifunctional UDP-N-acetylglucosamine 2-epimerase/N-acetylmannosamine kinase;UDP-N-acetylglucosamine 2-epimerase (hydrolyzing);N-acetylmannosamine kinase	Gne	222190000	187440000	229000000	174470000	183410000	224520000	155420000	149570000	142140000	150040000	137880000	137540000
Q9CRA8	Exosome complex component RRP46	Exosc5	198710000	242420000	203500000	218780000	230930000	297910000	144800000	165310000	161740000	180900000	175140000	167400000
P55096	ATP-binding cassette sub-family D member 3	Abcd3	70256000	79588000	70240000	53177000	72251000	69936000	49604000	50425000	32063000	68446000	49810000	47187000
Q9CZH3;S4R185	Proteasome assembly chaperone 3	Psmg3;Gm26938	54122000	26458000	76155000	48020000	76459000	83490000	54273000	20283000	48254000	55880000	45153000	37374000
Q8BTW3	Exosome complex component MTR3	Exosc6	542080000	435640000	572380000	467530000	468440000	547080000	387880000	372780000	394730000	357370000	353490000	306470000
B1AQJ2	Ubiquitin carboxyl-terminal hydrolase 36	Usp36	137880000	159800000	136760000	172460000	125790000	126620000	97443000	114680000	120010000	90720000	80037000	113220000
Q9CR68	Cytochrome b-c1 complex subunit Rieske, mitochondrial;Cytochrome b-c1 complex subunit 11	Uqcrfs1	824140000	722150000	938630000	722990000	872600000	663380000	538320000	529300000	599270000	595010000	532010000	609460000
P20664	DNA primase small subunit	Prim1	278870000	299180000	358420000	291200000	371110000	390560000	244150000	253390000	237560000	237600000	254920000	200200000
Q7TQK4	Exosome complex component RRP40	Exosc3	281390000	211710000	285310000	243600000	226140000	252850000	157450000	166890000	191960000	187860000	172790000	200590000
Q9CQ45	Neudesin	Nenf	32129000	0	35410000	29894000	51524000	25595000	19061000	25913000	28039000	14717000	11223000	26452000
Q9CPQ1	Cytochrome c oxidase subunit 6C	Cox6c	1141700000	1123500000	1037900000	889940000	1024700000	1061600000	862670000	778970000	723340000	635590000	834290000	676570000
Q8K363	ATP-dependent RNA helicase DDX18	Ddx18	3764500000	4043100000	4099700000	3644000000	3764100000	3796800000	2667000000	3105500000	2774000000	2604900000	2872900000	2582400000
Q99JR1	Sideroflexin-1	Sfxn1	425750000	418680000	550320000	433570000	433180000	534040000	310110000	340170000	351970000	329040000	340040000	338530000
Q8BGR6	ADP-ribosylation factor-like protein 15	Arl15	16457000	16109000	12932000	12884000	13525000	13037000	14167000	8296700	10846000	10112000	11742000	5922200
Q3TFK5	G patch domain-containing protein 4	Gpatch4	74138000	74634000	72869000	82650000	85267000	103210000	51623000	54287000	68209000	69866000	60435000	50146000
Q3TAQ9		Wdr36	698780000	682720000	723820000	648730000	692810000	693050000	524460000	616810000	496080000	429120000	497550000	416880000
REV__Q8C6S9			40681000	23355000	21946000	32877000	43109000	47374000	18433000	31357000	0	26005000	37706000	37281000
Q8CCK0	Core histone macro-H2A.2	H2afy2	411180000	314520000	369350000	333250000	371370000	330840000	269240000	274720000	271820000	254530000	234620000	231800000
CON__P35908			227440000	1007400000	112050000	77234000	159420000	72573000	58457000	137040000	312920000	208520000	83106000	394640000
P70404	Isocitrate dehydrogenase [NAD] subunit gamma 1, mitochondrial	Idh3g	731350000	791330000	727720000	761050000	775470000	684670000	535740000	521570000	473510000	590570000	594400000	511940000
Q9JKF7	39S ribosomal protein L39, mitochondrial	Mrpl39	111260000	95090000	125070000	99493000	140310000	115440000	83718000	94615000	98329000	73350000	65126000	80689000
Q5XG69	Soluble lamin-associated protein of 75 kDa	Fam169a	2729600000	2559400000	2778700000	2681800000	2632800000	2741000000	1925200000	1934700000	1973900000	1868400000	2020200000	1938300000
Q80TS5	Zinc finger protein 423	Znf423	24653000	54252000	33303000	28708000	35958000	38660000	27571000	18297000	35454000	39183000	19273000	16120000
Q07139	Protein ECT2	Ect2	334190000	359720000	335600000	340010000	353700000	351330000	206420000	278800000	283570000	230660000	257540000	243890000
Q9CQZ5	NADH dehydrogenase [ubiquinone] 1 alpha subcomplex subunit 6	Ndufa6	133050000	163680000	161060000	138220000	147450000	154510000	117850000	135870000	94200000	102270000	107610000	95541000
P97358	TATA box-binding protein-associated factor RNA polymerase I subunit B	Taf1b	19375000	27302000	18164000	27055000	26038000	20678000	30076000	14054000	21435000	22539000	12872000	0
P17095	High mobility group protein HMG-I/HMG-Y	Hmga1	1302500000	2238100000	1525500000	1609700000	1468300000	1490800000	1281200000	1128000000	1113600000	1008000000	1192600000	1297700000
Q9Z2I8	Succinyl-CoA ligase [GDP-forming] subunit beta, mitochondrial	Suclg2	1477600000	1446100000	1310800000	1276600000	1323600000	1242900000	926270000	907460000	978550000	993570000	975190000	1106100000
F8VQB6	Unconventional myosin-X	Myo10	35655000	31428000	66083000	25747000	71524000	11875000	25678000	15673000	51511000	25366000	20249000	38195000
Q3U3C9	Genetic suppressor element 1	Gse1	31569000	47764000	32984000	31637000	39369000	34324000	26401000	29067000	23084000	22112000	30716000	27312000
Q91VD9	NADH-ubiquinone oxidoreductase 75 kDa subunit, mitochondrial	Ndufs1	1214700000	1190300000	1324400000	1174200000	1268200000	1294500000	909030000	857230000	912270000	905480000	933330000	929010000
Q9DB15	39S ribosomal protein L12, mitochondrial	Mrpl12	867620000	717610000	830300000	924580000	871410000	967600000	665140000	540230000	769370000	673050000	652090000	479420000
Q69ZC8	GPALPP motifs-containing protein 1	Gpalpp1	13375000	6360700	15891000	20859000	10700000	10799000	9675000	9984200	0	14284000	9717000	13256000
Q64261	Cyclin-dependent kinase 6	Cdk6	109490000	138460000	113910000	128650000	116570000	138070000	73707000	95682000	103890000	94330000	93314000	83184000
Q9CQ80	Vacuolar protein-sorting-associated protein 25	Vps25	239110000	247420000	231370000	217590000	322840000	193020000	163830000	193340000	183190000	169700000	200820000	149560000
P17665	Cytochrome c oxidase subunit 7C, mitochondrial	Cox7c	91405000	90497000	38790000	53292000	76945000	73641000	44244000	54019000	39669000	34013000	44896000	93756000
Q9DCG9	Multifunctional methyltransferase subunit TRM112-like protein	Trmt112	761520000	739090000	701370000	711290000	589840000	593450000	514780000	441400000	478940000	520290000	414160000	629230000
Q9CQV7	Mitochondrial import inner membrane translocase subunit TIM14	Dnajc19	25344000	47336000	25517000	41289000	41040000	44306000	28195000	20709000	27376000	31038000	26024000	31256000
Q8K2A7	Integrator complex subunit 10	Ints10	58745000	55157000	51843000	42621000	48596000	59491000	41203000	40620000	25185000	37582000	48069000	39127000
I3ITR1;Q9D924	Iron-sulfur cluster assembly 1 homolog, mitochondrial	AK157302;Isca1	25159000	0	20741000	27332000	16634000	22628000	13032000	20353000	15008000	19675000	0	14334000
Q9EQ06	Estradiol 17-beta-dehydrogenase 11	Hsd17b11	232760000	268950000	324000000	211130000	226060000	244070000	192170000	177850000	198410000	192820000	178290000	164410000
Q9CPP6	NADH dehydrogenase [ubiquinone] 1 alpha subcomplex subunit 5	Ndufa5	119600000	105190000	140040000	135170000	123980000	118820000	75901000	88945000	104440000	105820000	102920000	66554000
Q8VEJ4	Notchless protein homolog 1	Nle1	345710000	317630000	324150000	357640000	304360000	319210000	251350000	248840000	233340000	245850000	201970000	262820000
A0A1D5RM15;Q91VL6;Q7TPX5;Q6NZI9		Zfp825;AI987944;Zfp180	16546000	14083000	7365400	11013000	4003900	3392800	3654700	7734900	6108200	0	9870200	14021000
Q9CR88	28S ribosomal protein S14, mitochondrial	Mrps14	59018000	58865000	66268000	72719000	51321000	41094000	37505000	52663000	67725000	38349000	10899000	49239000
Q99M04	Lipoyl synthase, mitochondrial	Lias	57949000	53010000	52652000	47265000	59113000	81495000	40977000	55444000	53303000	43328000	43149000	21891000
P70459	ETS domain-containing transcription factor ERF	Erf	47208000	46976000	49682000	39805000	28271000	45702000	34874000	35933000	30731000	31893000	33239000	22587000
O70551	SRSF protein kinase 1	Srpk1	1076600000	1261200000	1240800000	1239700000	1297500000	1415100000	875080000	876450000	1028200000	1011500000	848740000	897010000
Q8VHK9	ATP-dependent RNA helicase DHX36	Dhx36	744140000	790140000	663870000	696360000	687450000	721160000	484590000	476680000	540750000	554640000	475130000	633240000
Q9D4H9	PHD finger protein 14	Phf14	34526000	30326000	40209000	31490000	42238000	34077000	22776000	28668000	28784000	29611000	19896000	26862000
Q9CY45	Protein-lysine N-methyltransferase N6amt2	N6amt2	118010000	97814000	101850000	105060000	100590000	93413000	73754000	79147000	85498000	78660000	66204000	70679000
Q9CQQ8	U6 snRNA-associated Sm-like protein LSm7	Lsm7	286760000	330200000	408800000	352530000	385990000	355910000	253130000	234640000	271930000	283420000	241760000	275830000
Q8R088	Golgi phosphoprotein 3-like	Golph3l	19755000	12574000	28226000	26408000	43474000	26844000	20598000	20662000	30556000	25129000	18879000	0
Q7TPQ3	E3 ubiquitin-protein ligase SHPRH	Shprh	29824000	37096000	33655000	23356000	26559000	26986000	20524000	19283000	18953000	22378000	28135000	21522000
Q9WUQ2	Prolactin regulatory element-binding protein	Preb	92189000	115970000	120490000	88037000	111100000	97545000	67277000	63095000	91916000	89785000	73189000	75745000
Q4QY64	ATPase family AAA domain-containing protein 5	Atad5	48677000	73076000	48892000	68992000	56447000	61612000	46055000	51213000	33604000	50464000	38860000	43536000
Q01730	Ras suppressor protein 1	Rsu1	523110000	544560000	484800000	525880000	634520000	561800000	347680000	413740000	387340000	397550000	444030000	424340000
Q8BFV2	PCI domain-containing protein 2	Pcid2	345850000	351470000	411350000	328650000	332790000	391970000	281400000	235850000	256660000	294710000	268720000	257870000
Q9R1Q8	Transgelin-3	Tagln3	0	61409000	100960000	52852000	79683000	94349000	52550000	47048000	37575000	39589000	58553000	51962000
Q8K2Y7	39S ribosomal protein L47, mitochondrial	Mrpl47	46024000	47379000	56364000	41144000	42725000	57476000	30863000	33751000	38143000	44243000	37991000	30018000
Q5U3K5	Rab-like protein 6	Rabl6	18084000	21551000	0	19126000	22368000	21859000	13077000	13201000	13978000	19031000	16790000	0
Q08288	Cell growth-regulating nucleolar protein	Lyar	1887200000	2048200000	1984400000	2071700000	1840100000	1818800000	1307500000	1450100000	1427600000	1490800000	1352700000	1578600000
Q61545	RNA-binding protein EWS	Ewsr1	1115500000	1052000000	1276400000	1201000000	929460000	1272000000	969820000	942120000	874650000	846250000	733870000	692560000
Q8BGS0	Protein MAK16 homolog	Mak16	418410000	407050000	429470000	392350000	543730000	415250000	330820000	319590000	328140000	312570000	341080000	294050000
Q9ERS2	NADH dehydrogenase [ubiquinone] 1 alpha subcomplex subunit 13	Ndufa13	309660000	307730000	305390000	286390000	291920000	240810000	209920000	210020000	209230000	219550000	240290000	198540000
Q8K368	Fanconi anemia group I protein homolog	Fanci	370390000	388110000	341280000	352370000	429760000	372560000	276450000	264570000	289500000	288810000	267710000	280640000
Q6PGH1	Protein BUD31 homolog	Bud31	119210000	109010000	134180000	128900000	101280000	193510000	104650000	116890000	93043000	97306000	97374000	72226000
P03899	NADH-ubiquinone oxidoreductase chain 3	Mtnd3	74689000	72954000	62905000	79452000	79815000	63084000	60162000	53269000	43596000	58970000	49091000	55251000
Q9CZ13	Cytochrome b-c1 complex subunit 1, mitochondrial	Uqcrc1	3966500000	3687600000	3890400000	3657700000	3821000000	3848900000	2936100000	2864500000	2857100000	2887400000	2747500000	2633700000
Q8VE19	WD repeat-containing protein mio	Mios	99104000	90113000	82788000	75663000	89906000	86966000	54735000	76119000	59530000	45774000	78701000	73387000
Q62356	Follistatin-related protein 1	Fstl1	134130000	125730000	118230000	143290000	160360000	134990000	97512000	122770000	90681000	85077000	98833000	109830000
P97355	Spermine synthase	Sms	187810000	229790000	206250000	250490000	259660000	194450000	129020000	175080000	189880000	148110000	145470000	196200000
Q8BMJ2	Leucine--tRNA ligase, cytoplasmic	Lars	7034000000	6683900000	6859000000	6931900000	7148700000	7172900000	5232400000	5110500000	5104300000	5074000000	5164800000	5299300000
Q9JK30	Origin recognition complex subunit 3	Orc3	293440000	286940000	283680000	262330000	313840000	303280000	222010000	183870000	246940000	194300000	211750000	233620000
Q9CZN8	Glutamyl-tRNA(Gln) amidotransferase subunit A, mitochondrial	Qrsl1	14722000	22662000	21747000	24704000	36859000	19331000	0	21363000	21962000	18817000	20704000	21020000
Q3V300	Kinesin-like protein KIF22	Kif22	666830000	651140000	770560000	668880000	585950000	617030000	456900000	469760000	543550000	507500000	455980000	504460000
A2AJT4	Arginine/serine-rich protein PNISR	Pnisr	104320000	99475000	82477000	116120000	68194000	103200000	57867000	93796000	69436000	72053000	90776000	41902000
Q61263	Sterol O-acyltransferase 1	Soat1	41223000	33871000	45080000	36623000	40219000	44375000	32429000	28541000	34395000	32197000	22372000	29232000
Q8K114	Integrator complex subunit 9	Ints9	135180000	133640000	133030000	111770000	144360000	140210000	97799000	79371000	105090000	101360000	98381000	110630000
Q3US41	Epithelial splicing regulatory protein 1	Esrp1	124830000	104820000	120180000	101210000	105230000	133540000	75430000	82294000	72417000	107730000	87502000	87023000
Q9CQI6	Coactosin-like protein	Cotl1	453200000	397560000	367130000	470960000	438600000	423760000	350250000	315800000	232890000	337060000	345570000	313730000
G3UXL2;Q9D7G0;Q9CS42	Ribose-phosphate pyrophosphokinase 1;Ribose-phosphate pyrophosphokinase 2	Prps1l3;Prps1;Prps2	1735600000	1781100000	1809800000	1813400000	1992100000	1862000000	1368300000	1235400000	1293000000	1374400000	1455100000	1442900000
Q8K2T1	NmrA-like family domain-containing protein 1	Nmral1	247470000	273180000	225700000	260350000	204640000	232890000	172340000	197150000	180420000	167250000	186390000	170410000
Q9ES56	Trafficking protein particle complex subunit 4	Trappc4	22266000	20167000	26896000	14808000	22866000	19287000	15264000	17584000	14902000	17652000	16070000	12447000
Q9Z110	Delta-1-pyrroline-5-carboxylate synthase;Glutamate 5-kinase;Gamma-glutamyl phosphate reductase	Aldh18a1	1483100000	1349500000	1577900000	1522800000	1424200000	1607500000	1093800000	1142300000	1072700000	1184600000	1140300000	1039500000
Q07832	Serine/threonine-protein kinase PLK1	Plk1	711650000	751570000	776180000	841040000	750830000	806960000	573010000	529320000	615440000	599010000	527240000	609180000
Q6P9L6	Kinesin-like protein KIF15	Kif15	496770000	457450000	438200000	465110000	459720000	461420000	358430000	342810000	362270000	338270000	363420000	303700000
P48760	Folylpolyglutamate synthase, mitochondrial	Fpgs	130780000	101980000	140910000	134680000	125120000	136520000	98554000	96240000	73098000	98162000	77292000	130190000
P43274	Histone H1.4	Hist1h1e	4077900000	3666600000	3501500000	2511600000	4369000000	4313300000	2361100000	3266700000	2718600000	1767100000	3386500000	3215800000
P58462	Forkhead box protein P1	Foxp1	38654000	39889000	32471000	36878000	39903000	37830000	27739000	32859000	26396000	33533000	26165000	21389000
Q8K2C6	NAD-dependent protein deacylase sirtuin-5, mitochondrial	Sirt5	12757000	16133000	22806000	15913000	8872000	16948000	13909000	11838000	18388000	14685000	0	10823000
Q8BJL0	SWI/SNF-related matrix-associated actin-dependent regulator of chromatin subfamily A-like protein 1	Smarcal1	22119000	27455000	34215000	9383500	12871000	62442000	20618000	26291000	21668000	16807000	26992000	13239000
Q9DAW9	Calponin-3	Cnn3	3452300000	3388800000	3330900000	2988100000	2493200000	2763900000	2176600000	2359900000	2234600000	2120800000	2539900000	2299900000
Q9CR02	Translation machinery-associated protein 16	Tma16	321150000	264820000	304420000	268240000	182720000	203510000	168600000	194060000	166580000	200660000	201470000	220990000
Q3UFS0	Protein zyg-11 homolog B	Zyg11b	0	0	0	2952500	3432400	4577600	0	994420	0	0	1324100	5863200
Q9CQC7	NADH dehydrogenase [ubiquinone] 1 beta subcomplex subunit 4	Ndufb4	198400000	178620000	196810000	174170000	158000000	201170000	138720000	159520000	127590000	123280000	140230000	137840000
P97930	Thymidylate kinase	Dtymk	1009200000	1074300000	1070000000	1087100000	1040100000	997000000	720400000	752040000	826660000	792370000	789880000	811330000
Q8QZS1	3-hydroxyisobutyryl-CoA hydrolase, mitochondrial	Hibch	50285000	30675000	45014000	74898000	47598000	41460000	22326000	37862000	39934000	35016000	36349000	45241000
Q9R0Q9	Mannose-P-dolichol utilization defect 1 protein	Mpdu1	55336000	86043000	70804000	75832000	69646000	42071000	64072000	45644000	48337000	25386000	80297000	35108000
Q61189	Methylosome subunit pICln	Clns1a	574690000	431140000	660310000	557210000	533380000	576610000	409630000	475770000	467100000	411260000	382230000	346320000
Q9DCA2	28S ribosomal protein S11, mitochondrial	Mrps11	14915000	33727000	17503000	25527000	18875000	22215000	13687000	15240000	16964000	19106000	16106000	18255000
P56183	Ribosomal RNA processing protein 1 homolog A	Rrp1	729320000	774800000	686860000	824790000	765270000	937560000	614900000	639370000	553010000	568670000	553940000	601570000
Q64511	DNA topoisomerase 2-beta	Top2b	155810000	139460000	158570000	140540000	136600000	114850000	107690000	119270000	108050000	84683000	112820000	100750000
Q60680	Inhibitor of nuclear factor kappa-B kinase subunit alpha	Chuk	62757000	42688000	103080000	109480000	151250000	130150000	25068000	30134000	145420000	130530000	59289000	58549000
F6T2D2		Gm21994	0	19098000	15139000	17386000	15216000	15697000	0	14072000	10872000	9874500	12538000	14475000
Q9CQ69	Cytochrome b-c1 complex subunit 8	Uqcrq	529750000	452890000	412400000	401310000	517120000	429950000	314850000	354760000	350900000	370720000	332220000	332490000
Q9CTH6	rRNA-processing protein FCF1 homolog	Fcf1	224580000	184420000	209940000	233990000	212370000	251930000	165380000	161320000	140360000	145520000	164460000	210420000
Q9D855	Cytochrome b-c1 complex subunit 7	Uqcrb	934290000	724780000	899350000	911260000	887560000	902730000	719980000	594710000	772590000	688080000	689000000	479950000
Q9DA19	Corepressor interacting with RBPJ 1	Cir1	12238000	0	14438000	15862000	15676000	11291000	14624000	9403200	13643000	14457000	0	0
Q9DBA9	General transcription factor IIH subunit 1	Gtf2h1	90990000	90659000	73030000	82553000	74827000	88278000	79090000	63830000	53231000	68652000	64737000	45850000
Q921X6	DNA-directed RNA polymerase III subunit RPC6	Polr3f	0	7570200	18858000	9934300	10805000	9382800	0	9601300	10834000	0	8830400	13181000
Q9JIK5	Nucleolar RNA helicase 2	Ddx21	15370000000	16535000000	15799000000	16013000000	15218000000	16162000000	12693000000	12198000000	12416000000	10677000000	12124000000	11285000000
P12382	ATP-dependent 6-phosphofructokinase, liver type	Pfkl	3495200000	3602500000	3271900000	3433600000	3475800000	3596800000	2537500000	2486500000	2532500000	2562900000	2774200000	2787700000
P05064;A6ZI46	Fructose-bisphosphate aldolase A;Fructose-bisphosphate aldolase	Aldoa;Aldoart1	41360000000	45916000000	45330000000	46661000000	46110000000	44032000000	35054000000	33242000000	34597000000	31765000000	34393000000	33373000000
Q8CD92	Tetratricopeptide repeat protein 27	Ttc27	653180000	747640000	609700000	650980000	660910000	673290000	528630000	482120000	497180000	510700000	487130000	496470000
Q99N91	39S ribosomal protein L34, mitochondrial	Mrpl34	20107000	23197000	16576000	17660000	24921000	15843000	13592000	18383000	12538000	20993000	13521000	9891200
Q9CWE6	Oocyte-expressed protein homolog	Ooep	20769000	13962000	19516000	20318000	12225000	19346000	21048000	14044000	13218000	10997000	10328000	10142000
Q9CQF0	39S ribosomal protein L11, mitochondrial	Mrpl11	198500000	185980000	234400000	159590000	177020000	170900000	144750000	145270000	137990000	140670000	132070000	146670000
Q9D7N6	39S ribosomal protein L30, mitochondrial	Mrpl30	77812000	78447000	91560000	79591000	71320000	76211000	64854000	56880000	64437000	62419000	58533000	50340000
P51881	ADP/ATP translocase 2;ADP/ATP translocase 2, N-terminally processed	Slc25a5	20551000000	21713000000	19285000000	19614000000	20606000000	20704000000	15792000000	16202000000	14799000000	14649000000	15500000000	15253000000
Q9D6R2	Isocitrate dehydrogenase [NAD] subunit alpha, mitochondrial	Idh3a	1998900000	2017700000	2076800000	1954600000	1956700000	1978300000	1544600000	1458900000	1394900000	1443300000	1494200000	1688600000
Q61474	RNA-binding protein Musashi homolog 1	Msi1	63607000	45212000	58707000	51358000	46124000	47899000	46535000	37737000	44320000	48139000	39933000	18989000
Q80UK8	Integrator complex subunit 2	Ints2	112380000	107390000	145280000	133040000	110730000	137440000	99944000	93194000	76737000	113550000	93397000	85609000
Q8BHB4	WD repeat-containing protein 3	Wdr3	783150000	885590000	834950000	735660000	752470000	780350000	625780000	650000000	590040000	509270000	624310000	599570000
Q7TND5	Ribosome production factor 1	Rpf1	338330000	313060000	344250000	336560000	322970000	372560000	253120000	322360000	242100000	214800000	269890000	227700000
Q9CWJ9	Bifunctional purine biosynthesis protein PURH;Phosphoribosylaminoimidazolecarboxamide formyltransferase;IMP cyclohydrolase	Atic	9225000000	9994000000	10465000000	9743900000	9447700000	10292000000	7325600000	7268400000	7389700000	7437200000	7443800000	7784500000
Q9QXA5	U6 snRNA-associated Sm-like protein LSm4	Lsm4	281260000	312010000	239600000	221580000	178570000	210450000	207610000	189570000	158060000	163950000	148190000	221940000
Q9JJC6	RILP-like protein 1	Rilpl1	9964700	8287200	10285000	14543000	17234000	11454000	7839600	9319500	11936000	9573300	6285800	9216300
Q8CI11	Guanine nucleotide-binding protein-like 3	Gnl3	2988500000	3218500000	2867400000	3234900000	2981300000	3350700000	2480000000	2023800000	2376600000	2414900000	2382700000	2392500000
P10493	Nidogen-1	Nid1	39286000	51139000	66384000	55719000	74613000	59234000	29739000	46664000	45471000	57996000	49500000	32109000
Q9D1M4	Eukaryotic translation elongation factor 1 epsilon-1	Eef1e1	594530000	735970000	700320000	661340000	585280000	531160000	499650000	526230000	467430000	452310000	451140000	478880000
P24860	G2/mitotic-specific cyclin-B1	Ccnb1	1441500000	1116000000	1125700000	992650000	1159900000	1128600000	932720000	888110000	769390000	913110000	844740000	915370000
Q7TMF3	NADH dehydrogenase [ubiquinone] 1 alpha subcomplex subunit 12	Ndufa12	164460000	252570000	178600000	200270000	283110000	210680000	139850000	150670000	168320000	133290000	139810000	242770000
P52482	Ubiquitin-conjugating enzyme E2 E1	Ube2e1	42192000	47981000	45229000	48350000	64799000	45763000	56765000	0	39904000	43989000	39254000	42523000
Q80X85	28S ribosomal protein S7, mitochondrial	Mrps7	165420000	173650000	242530000	165640000	159890000	184190000	119810000	135800000	129250000	153700000	123580000	162750000
Q3TUU5	Testis-expressed sequence 30 protein	Tex30	51504000	26366000	33227000	25853000	24527000	0	27639000	0	18401000	23056000	23955000	29010000
Q8R3N1	Nucleolar protein 14	Nop14	1149800000	1138300000	1422100000	1224100000	1127700000	1225500000	989050000	946070000	876690000	895850000	937780000	864720000
Q69Z99	Zinc finger protein 512	Znf512	129110000	123910000	112280000	157960000	158030000	131860000	79100000	103640000	146390000	106140000	66141000	113490000
Q8R1I1	Cytochrome b-c1 complex subunit 9	Uqcr10	262280000	299090000	258770000	214690000	207390000	216940000	209650000	157460000	210280000	197080000	151850000	177240000
P84096	Rho-related GTP-binding protein RhoG	Rhog	9125000	13176000	14309000	11612000	7876300	17411000	13839000	10391000	14225000	0	12139000	5013700
P19324	Serpin H1	Serpinh1	1865600000	1699300000	1698900000	1701500000	1870100000	1895300000	1174600000	1400300000	1376300000	1370300000	1436500000	1362100000
Q14B71	Cell division cycle-associated protein 2	Cdca2	200570000	201850000	228160000	228860000	220860000	206880000	157820000	161030000	159720000	168170000	179380000	148390000
P51660	Peroxisomal multifunctional enzyme type 2;(3R)-hydroxyacyl-CoA dehydrogenase;Enoyl-CoA hydratase 2	Hsd17b4	1256900000	1136400000	1175100000	1167600000	1240300000	1158500000	908580000	864690000	945810000	873470000	910240000	900910000
P58044	Isopentenyl-diphosphate Delta-isomerase 1	Idi1	1115900000	1074700000	1293000000	1392400000	1202600000	1258300000	892860000	988250000	921770000	954510000	959210000	844640000
O88708	Origin recognition complex subunit 4	Orc4	198680000	126550000	139530000	190850000	168130000	163350000	122750000	135700000	133030000	120610000	114550000	121890000
Q91WG4	Elongator complex protein 2	Elp2	608930000	556640000	575520000	629860000	667420000	675600000	422240000	450840000	421300000	481390000	498900000	543000000
O88533	Aromatic-L-amino-acid decarboxylase	Ddc	0	60333000	17580000	21198000	24407000	21659000	26062000	10974000	0	33060000	20062000	20079000
Q80WJ7	Protein LYRIC	Mtdh	795610000	766680000	897980000	864730000	837070000	812800000	665030000	673880000	652620000	691450000	614530000	480560000
Q921Y2	U3 small nucleolar ribonucleoprotein protein IMP3	Imp3	191340000	171000000	222290000	164360000	189690000	151920000	129490000	163060000	122860000	133500000	144320000	135590000
P09528	Ferritin heavy chain;Ferritin heavy chain, N-terminally processed	Fth1	189330000	172630000	221480000	116080000	124730000	140750000	142130000	138930000	142100000	126840000	101340000	82416000
Q8R2Q4	Ribosome-releasing factor 2, mitochondrial	Gfm2	298140000	289670000	347660000	319820000	339650000	329740000	269310000	239730000	246780000	259850000	203960000	246010000
Q61733	28S ribosomal protein S31, mitochondrial	Mrps31	434130000	371630000	412790000	412650000	353460000	409960000	288160000	298900000	298390000	365820000	299760000	272850000
O35493;P22518	Dual specificity protein kinase CLK4;Dual specificity protein kinase CLK1	Clk4;Clk1	0	12563000	2275700	12841000	7554200	0	4360000	0	10702000	0	5951700	5825300
Q8K0C1	Importin-13	Ipo13	26424000	31400000	8960500	31995000	32772000	51954000	19528000	20264000	19134000	23007000	27873000	30046000
P46656	Adrenodoxin, mitochondrial	Fdx1	30536000	17505000	15558000	17644000	13687000	12437000	14153000	16277000	15215000	12700000	14625000	8856900
Q921S7	39S ribosomal protein L37, mitochondrial	Mrpl37	373570000	386570000	382420000	347380000	380900000	404040000	292980000	273890000	296740000	283050000	293000000	294230000
Q9CZW5	Mitochondrial import receptor subunit TOM70	Tomm70a	1392100000	1440200000	1583800000	1349600000	1350600000	1332700000	1098200000	1035300000	974740000	971940000	1099000000	1264900000
Q8BHY2	Nucleolar complex protein 4 homolog	Noc4l	490650000	471800000	469770000	443080000	388280000	429010000	380570000	349620000	304720000	358740000	310240000	351990000
P26041	Moesin	Msn	1832400000	1796200000	1898400000	1926900000	1897800000	1997300000	1345100000	1475400000	1506900000	1539300000	1534400000	1264300000
Q62446	Peptidyl-prolyl cis-trans isomerase FKBP3	Fkbp3	4339300000	4083300000	4389800000	4493800000	4002800000	4342600000	3172400000	3428500000	3632100000	3888900000	3050800000	2414700000
P19536	Cytochrome c oxidase subunit 5B, mitochondrial	Cox5b	1045300000	511110000	984760000	890300000	645500000	768550000	609150000	668220000	647340000	668370000	633600000	473810000
Q9CRB2	H/ACA ribonucleoprotein complex subunit 2	Nhp2	1006600000	1044500000	899200000	949810000	1075000000	865070000	753440000	793840000	807400000	917650000	567180000	621610000
O54833	Casein kinase II subunit alpha	Csnk2a2	318170000	351140000	367180000	304510000	356460000	328390000	249970000	282570000	233970000	271550000	272280000	237440000
Q78ZA7	Nucleosome assembly protein 1-like 4	Nap1l4	901530000	973490000	848940000	1113300000	1023600000	1015100000	821200000	796300000	698930000	733000000	827340000	614420000
Q9CX11	rRNA-processing protein UTP23 homolog	Utp23	138370000	132700000	209300000	125560000	155250000	135350000	151160000	122180000	101630000	126940000	95247000	88137000
G3X9B1		Heatr1	2622800000	2613900000	2620000000	2439400000	2672400000	2509800000	2097500000	1953500000	2065000000	1678300000	1961700000	2082300000
O35972	39S ribosomal protein L23, mitochondrial	Mrpl23	78910000	69746000	85358000	55475000	70392000	73964000	51316000	52328000	58194000	54997000	50921000	64076000
Q80VY9	Putative ATP-dependent RNA helicase DHX33	Dhx33	89525000	99824000	95731000	92026000	84249000	111590000	88641000	62488000	77177000	64926000	59756000	85247000
Q9D0G0	28S ribosomal protein S30, mitochondrial	Mrps30	185840000	173570000	159090000	201780000	149330000	185370000	118070000	121730000	152070000	148220000	127890000	139100000
Q5I043	Ubiquitin carboxyl-terminal hydrolase 28	Usp28	816150000	929160000	767760000	745540000	797930000	740980000	674300000	633520000	600670000	582290000	657520000	521930000
Q9DAA6	Exosome complex component CSL4	Exosc1	107670000	93066000	62224000	98119000	83107000	107520000	63819000	66806000	75787000	46990000	76021000	92897000
Q6NXK2	Zinc finger protein 532	Znf532	174060000	170050000	158750000	203480000	183760000	204780000	142530000	132980000	125190000	144300000	144540000	149590000
P56379	6.8 kDa mitochondrial proteolipid	Mp68	281000000	222390000	181370000	127750000	92015000	127370000	156720000	181960000	145890000	77979000	119100000	109540000
Q91Z31	Polypyrimidine tract-binding protein 2	Ptbp2	840610000	903220000	848850000	912380000	913310000	936310000	694390000	703470000	685370000	806100000	682440000	535530000
Q149F3	Eukaryotic peptide chain release factor GTP-binding subunit ERF3B	Gspt2	27462000	42031000	36336000	34903000	26404000	31592000	18934000	32070000	31057000	33764000	18213000	18412000
P35761	Dual specificity protein kinase TTK	Ttk	196670000	178840000	169590000	203260000	224760000	208620000	160050000	132100000	139610000	159370000	143440000	172100000
Q9D7Z3	Nucleolar protein 7	Nol7	173970000	199530000	238490000	195020000	233820000	210090000	143100000	162340000	187980000	150450000	146840000	169680000
P56395	Cytochrome b5	Cyb5a	676040000	715640000	775360000	950640000	874590000	793270000	634520000	679830000	677300000	606880000	613900000	462090000
Q3UFM5	Nucleolar MIF4G domain-containing protein 1	Nom1	88953000	103130000	123340000	98352000	101460000	115760000	82570000	80064000	78704000	74935000	78947000	89290000
Q9D0W5	Peptidyl-prolyl cis-trans isomerase-like 1	Ppil1	726400000	771540000	740840000	684270000	750880000	742710000	541070000	524760000	541130000	619290000	585960000	580400000
Q61823	Programmed cell death protein 4	Pdcd4	162630000	168510000	173320000	157800000	177650000	209770000	133880000	136000000	135750000	161210000	124350000	115160000
Q6PHQ9;D3Z5M2	Polyadenylate-binding protein	Pabpc4;Gm10110	1648300000	1724900000	1819400000	1805600000	1706600000	1820800000	1372200000	1245000000	1377900000	1378800000	1355100000	1358000000
Q9CQV1	Mitochondrial import inner membrane translocase subunit TIM16	Pam16	285010000	122260000	336460000	216850000	207970000	296460000	178000000	169890000	197300000	185270000	173760000	221580000
P08752	Guanine nucleotide-binding protein G(i) subunit alpha-2	Gnai2	1807900000	1575600000	1874600000	1669000000	1455600000	1748600000	1280400000	1391500000	1118500000	1443300000	1313000000	1241900000
P70388	DNA repair protein RAD50	Rad50	607490000	697430000	656630000	716630000	668980000	722720000	489530000	482960000	588900000	555330000	534980000	478190000
Q8R5H1	Ubiquitin carboxyl-terminal hydrolase 15	Usp15	663990000	613140000	584010000	581240000	658390000	604170000	477120000	475720000	449470000	479550000	473600000	493930000
O35435	Dihydroorotate dehydrogenase (quinone), mitochondrial	Dhodh	531320000	441510000	484330000	447300000	497380000	437080000	344290000	364470000	403810000	343040000	389360000	339160000
Q8K2C9	Very-long-chain (3R)-3-hydroxyacyl-CoA dehydratase 3	Hacd3	45457000	47776000	45156000	46268000	38145000	36391000	29816000	44929000	37992000	24144000	30093000	32492000
Q8BIL5	Protein Hook homolog 1	Hook1	347430000	328720000	319720000	329920000	282280000	318910000	281350000	237730000	234580000	271620000	257170000	200720000
Q9ESX5	H/ACA ribonucleoprotein complex subunit 4	Dkc1	3344300000	2736400000	3563800000	3144100000	2909100000	2998900000	2503600000	2506400000	2407100000	2276400000	2296400000	2401100000
Q9DAR7	m7GpppX diphosphatase	Dcps	1058300000	1000100000	1099300000	928760000	1018200000	1039600000	822110000	819270000	800520000	825360000	749150000	713220000
REV__D3YZB0			87164000	19346000	77288000	36850000	21840000	43787000	23984000	75905000	25398000	31070000	41892000	22131000
Q9D0I8	mRNA turnover protein 4 homolog	Mrto4	960200000	1014300000	1067100000	1006300000	1064200000	1051600000	841280000	749430000	833980000	791040000	787630000	745560000
Q8C1B7	Septin-11	2011-09-01	2730100000	2513100000	2830400000	2620100000	2659200000	2706700000	1990200000	2086800000	2244900000	2164200000	1985200000	1908800000
Q8BK75	Elongator complex protein 6	Elp6	64103000	45199000	62425000	47691000	46585000	53741000	36573000	35087000	33218000	48289000	43897000	49453000
L7N452;L7N208;L7N2C1		Zfp640;Gm10324;Gm17404	101400000	92689000	120080000	91696000	96478000	122220000	80401000	64192000	80811000	66640000	89640000	99889000
Q59J78	Mimitin, mitochondrial	Ndufaf2	141660000	134090000	134060000	148630000	119740000	159310000	111150000	116260000	86031000	94797000	118300000	119270000
Q02395	Metal-response element-binding transcription factor 2	Mtf2	281800000	298600000	234400000	285750000	271810000	269190000	201530000	186940000	222240000	193730000	232070000	229430000
Q3USH5	Splicing factor, suppressor of white-apricot homolog	Sfswap	50873000	59080000	74104000	69948000	70881000	62556000	49554000	57781000	59951000	72165000	59367000	0
Q8VCG3;A0A1B0GS18	WD repeat-containing protein 74	Wdr74	564050000	548110000	584140000	473950000	516250000	703690000	415790000	451760000	431080000	399980000	504670000	411520000
Q9DC16	Endoplasmic reticulum-Golgi intermediate compartment protein 1	Ergic1	74910000	111840000	79395000	93494000	99452000	104410000	78231000	87342000	35878000	88404000	62205000	82710000
Q9CXK8	60S ribosome subunit biogenesis protein NIP7 homolog	Nip7	292980000	224210000	190720000	228310000	224620000	200000000	231020000	171080000	163900000	133320000	170860000	179910000
P02468	Laminin subunit gamma-1	Lamc1	2018500000	1850800000	2246200000	2055200000	2145700000	2212000000	1534600000	1688400000	1677900000	1824300000	1582000000	1362400000
Q9D358	Low molecular weight phosphotyrosine protein phosphatase	Acp1	244560000	234490000	259960000	261520000	277230000	290980000	187020000	203530000	199090000	178310000	209900000	233060000
Q8BHX3	Borealin	Cdca8	167090000	132010000	143510000	167740000	105710000	104400000	109240000	101270000	109760000	87025000	111520000	114860000
Q8R2N2	Cirhin	Cirh1a	820700000	911950000	806000000	864090000	854670000	830930000	675770000	698220000	661120000	582660000	612550000	699930000
Q62315	Protein Jumonji	Jarid2	1156400000	1308600000	1187900000	1288000000	1222000000	1296700000	905330000	912910000	985380000	988460000	972440000	998430000
Q9DBS5	Kinesin light chain 4	Klc4	30518000	26214000	33204000	27707000	24294000	34532000	19996000	26003000	25913000	22630000	21171000	20702000
O54804	Choline kinase alpha	Chka	71737000	68795000	78317000	63648000	72174000	84345000	66386000	50057000	62754000	46184000	44440000	69564000
Q9D1Q4	Dolichol-phosphate mannosyltransferase subunit 3	Dpm3	95195000	0	70740000	87314000	99677000	98298000	59765000	49364000	63597000	54440000	50130000	71627000
Q9D898	Actin-related protein 2/3 complex subunit 5-like protein	Arpc5l	51647000	58360000	70342000	71545000	63614000	61923000	47211000	33049000	52253000	61544000	52628000	45252000
P0C0S6;Q3THW5	Histone H2A.Z;Histone H2A.V	H2afz;H2afv	5867500000	8233500000	6232300000	4850100000	4577500000	4665700000	4102200000	4475100000	4894300000	4959100000	4216300000	3988600000
Q65CL1	Catenin alpha-3	Ctnna3	139940000	154860000	100210000	69910000	82811000	84320000	80756000	65580000	85961000	65803000	81466000	109740000
Q9D7B1	tRNA-dihydrouridine(20) synthase [NAD(P)+]-like	Dus2	22005000	18010000	25259000	29970000	31316000	35939000	18570000	14672000	27028000	17593000	22650000	25304000
Q8CDM1	ATPase family AAA domain-containing protein 2	Atad2	81298000	74590000	77095000	90339000	76354000	71523000	49373000	68214000	65615000	65126000	60926000	55672000
P10922	Histone H1.0;Histone H1.0, N-terminally processed	H1f0	155800000	166010000	133770000	156970000	150640000	130520000	125060000	109520000	116360000	100240000	126010000	114960000
P14901	Heme oxygenase 1	Hmox1	1897900000	1954300000	2102400000	2018100000	2293200000	2282200000	1700400000	1683600000	1701600000	1714000000	1546300000	1372500000
Q9ESJ0	Exportin-4	Xpo4	227590000	380220000	275310000	312860000	397780000	360840000	263100000	214430000	254600000	250530000	234840000	296650000
Q9CQL4	39S ribosomal protein L20, mitochondrial	Mrpl20	95439000	116580000	93406000	114320000	96419000	127550000	73932000	88157000	85032000	82757000	74826000	93964000
Q5DU09	Zinc finger protein 652	Znf652	36453000	42484000	54931000	40457000	55645000	73117000	44723000	43971000	62874000	43051000	40237000	0
P97770	THUMP domain-containing protein 3	Thumpd3	446550000	418140000	419640000	441810000	435380000	457090000	307370000	322760000	344960000	298980000	367230000	388920000
E9PVX6		Mki67	5040800000	5028800000	5392200000	5308300000	4303900000	4623000000	3837700000	4299200000	3929900000	3625900000	3850200000	3485100000
Q6P6L6		Gemin4	466400000	534110000	573200000	510200000	558260000	588360000	434500000	401830000	369880000	397240000	437610000	464200000
Q8C3Y4	Kinetochore-associated protein 1	Kntc1	148960000	212910000	155550000	208460000	204820000	204920000	138350000	124210000	143350000	153120000	147780000	174510000
Q6ZPV2	DNA helicase INO80	Ino80	97829000	90311000	115160000	99633000	105550000	98766000	70652000	81209000	80853000	79445000	100040000	59086000
Q5RJG1	Nucleolar protein 10	Nol10	600470000	544470000	570900000	594280000	562870000	618690000	474780000	470380000	479540000	420240000	473250000	393160000
Q9WTV7	E3 ubiquitin-protein ligase RLIM	Rlim	109690000	160580000	101540000	147770000	121040000	102760000	90217000	106930000	90722000	98061000	85562000	105880000
Q8BWT1	3-ketoacyl-CoA thiolase, mitochondrial	Acaa2	234550000	218250000	248100000	212360000	242100000	221760000	183240000	162510000	174550000	181670000	203820000	163980000
Q9CR55	UPF0547 protein C16orf87 homolog		19620000	14926000	15549000	16242000	13589000	13274000	12422000	11799000	13261000	12802000	11850000	10266000
Q8C3S2	Transport and Golgi organization protein 6 homolog	Tango6	245400000	283770000	308510000	270230000	319410000	276040000	198700000	210680000	225840000	230950000	202260000	255180000
Q8VE37	Regulator of chromosome condensation	Rcc1	1872800000	1850700000	1881600000	1729100000	1767000000	1848700000	1408900000	1539800000	1348100000	1442800000	1475600000	1297600000
Q9D0R2	Threonine--tRNA ligase, cytoplasmic	Tars	3442200000	3894900000	3543000000	3534800000	3647500000	3751800000	2852200000	2787000000	2865600000	2717200000	2828400000	2912900000
Q99J99	3-mercaptopyruvate sulfurtransferase	Mpst	102760000	108800000	91708000	105220000	118930000	120960000	80269000	90128000	87108000	86071000	83087000	77604000
Q7TT79	Microcephalin	Mcph1	0	8704600	8475400	13440000	9074600	9853800	11612000	10307000	7146600	9481400	0	0
Q9JIB4	General transcription factor IIH subunit 2	Gtf2h2	120910000	134910000	117090000	125140000	111480000	122090000	89519000	98201000	93220000	91656000	105530000	91142000
Q9D2X5	MAU2 chromatid cohesion factor homolog	Mau2	10263000	14927000	8013500	9659300	8935200	12253000	9832100	6977200	8696400	6333300	8222700	9776600
Q9Z255	Ubiquitin-conjugating enzyme E2 A	Ube2a	21775000	0	27887000	29285000	25661000	36405000	15416000	28526000	23157000	28098000	0	14594000
Q6IE82	Protein Jade-3	Jade3	37746000	16219000	21551000	22206000	21089000	19074000	16387000	21255000	16537000	17923000	21077000	14211000
P40630	Transcription factor A, mitochondrial	Tfam	284840000	334370000	248260000	297480000	287470000	279550000	197160000	258110000	216490000	218760000	238540000	220410000
REV__Q99P25			0	0	0	0	26276000	0	0	0	0	0	0	20483000
Q8CII2	Cell division cycle protein 123 homolog	Cdc123	38870000	52032000	57179000	59364000	71553000	47032000	32211000	52421000	35650000	43159000	55883000	34855000
P27601	Guanine nucleotide-binding protein subunit alpha-13	Gna13	0	29754000	0	0	0	0	0	0	0	0	0	23200000
G3UZF1;Q9CWU5	KH domain-containing protein 3	Gm20509;Khdc3	154810000	127170000	106500000	108400000	114130000	121670000	110830000	79625000	87447000	87557000	89583000	116450000
Q9QZQ8	Core histone macro-H2A.1	H2afy	2676500000	2509700000	2598900000	2416900000	2578000000	2411600000	1882100000	2108100000	2046100000	1782800000	2007200000	2024000000
Q9WUH1	Transmembrane protein 115	Tmem115	9185500	12456000	10992000	8044800	15146000	8091900	11648000	10306000	8858400	9396400	9677500	0
Q99JP4	Anaphase-promoting complex subunit CDC26	Cdc26	72837000	24901000	76779000	47643000	34402000	40746000	37177000	39269000	37772000	42803000	35823000	39218000
Q9D168	Integrator complex subunit 12	Ints12	154700000	161280000	165250000	178320000	166680000	181030000	121000000	136470000	141760000	135280000	144800000	107020000
Q9CQN3	Mitochondrial import receptor subunit TOM6 homolog	Tomm6	7795800	22452000	9787300	12412000	0	19408000	4236900	13138000	15234000	9978100	0	13510000
Q04736	Tyrosine-protein kinase Yes	Yes1	387510000	332680000	409720000	422950000	397790000	395370000	272720000	299940000	346030000	296040000	309510000	307460000
Q68FL6	Methionine--tRNA ligase, cytoplasmic	Mars	4303100000	4377400000	4581800000	4768500000	4836900000	4863000000	3823100000	3317900000	3784900000	3534500000	3544300000	3647000000
Q9CQ88	Tetraspanin-31	Tspan31	48333000	63656000	37913000	42035000	70707000	47046000	45907000	37225000	51054000	30386000	29091000	48196000
REV__Q09XV5			80363000	90752000	98125000	111590000	85855000	68102000	67757000	71677000	0	87339000	62740000	128150000
Q3UZ18	Little elongation complex subunit 2	Ice2	43905000	53734000	35265000	45568000	49152000	36651000	39382000	25356000	32774000	32654000	30063000	46191000
B1AUN2		Eif2b3	939270000	790190000	897890000	902780000	891490000	871840000	731910000	712910000	668990000	655130000	746480000	620680000
P43276	Histone H1.5	Hist1h1b	12530000000	17554000000	12725000000	16145000000	15800000000	13715000000	11124000000	12232000000	11261000000	9973400000	12112000000	12429000000
Q9WU62	Inner centromere protein	Incenp	396810000	486900000	491360000	446670000	415650000	434430000	337110000	329600000	374570000	343980000	345250000	357380000
Q9R0B9	Procollagen-lysine,2-oxoglutarate 5-dioxygenase 2	Plod2	29663000	20481000	17282000	20104000	16927000	16551000	20180000	15923000	18726000	15821000	14287000	9629700
Q9QY81	Nuclear pore membrane glycoprotein 210	Nup210	193390000	153300000	200430000	212540000	180630000	203400000	149030000	128870000	145280000	143820000	178810000	148350000
Q99LC3	NADH dehydrogenase [ubiquinone] 1 alpha subcomplex subunit 10, mitochondrial	Ndufa10	169070000	169650000	131500000	179610000	197950000	137910000	123790000	124440000	122560000	101970000	179880000	118190000
Q922D8	C-1-tetrahydrofolate synthase, cytoplasmic;Methylenetetrahydrofolate dehydrogenase;Methenyltetrahydrofolate cyclohydrolase;Formyltetrahydrofolate synthetase;C-1-tetrahydrofolate synthase, cytoplasmic, N-terminally processed	Mthfd1	14299000000	15842000000	14594000000	14563000000	14577000000	14287000000	11949000000	11164000000	11591000000	11617000000	11521000000	11106000000
Q9WUD8	Fas apoptotic inhibitory molecule 1	Faim	2516400	4211800	14836000	6799000	15462000	9763800	3841800	3920200	9554500	10381000	4141200	10081000
Q8BLN5	Lanosterol synthase	Lss	255610000	230780000	264210000	236210000	245460000	209970000	189370000	180260000	161940000	194340000	199800000	202740000
Q5F285	Transmembrane protein 256	Tmem256	26730000	22165000	38846000	33320000	25119000	31556000	18163000	29264000	23486000	26937000	22434000	18813000
Q61001	Laminin subunit alpha-5	Lama5	308470000	305480000	252420000	279630000	296380000	305560000	246800000	245430000	213910000	219440000	208480000	234190000
Q3U821		Wdr75	592750000	702190000	698410000	557630000	667910000	724480000	508810000	491830000	545180000	588360000	495270000	457630000
Q4JK59	Methylcytosine dioxygenase TET2	Tet2	316410000	296390000	318770000	281250000	237600000	276670000	234170000	182530000	253910000	242670000	200710000	238260000
Q6ZPL9	ATP-dependent RNA helicase DDX55	Ddx55	40590000	53546000	54473000	38211000	51443000	41070000	42420000	30860000	36926000	37559000	29587000	41372000
V9GXA7		Gm15294	17995000	12889000	45992000	56309000	36212000	45859000	20218000	38420000	39243000	37612000	33059000	0
Q61024	Asparagine synthetase [glutamine-hydrolyzing]	Asns	4456100000	4995700000	4777400000	4442800000	4884600000	4709900000	3765100000	3663800000	3759900000	3518100000	3831100000	3597200000
E9Q842		Nav2	364990000	343960000	377180000	398940000	334940000	353250000	300460000	248630000	291540000	316780000	279450000	265360000
Q9DBJ1	Phosphoglycerate mutase 1	Pgam1	14454000000	13985000000	14066000000	16199000000	15064000000	15436000000	11235000000	11478000000	11687000000	11387000000	12298000000	11786000000
Q9DCJ5	NADH dehydrogenase [ubiquinone] 1 alpha subcomplex subunit 8	Ndufa8	239210000	177990000	179500000	183340000	218240000	210690000	140020000	132050000	144190000	212360000	180220000	138160000
P63216	Guanine nucleotide-binding protein G(I)/G(S)/G(O) subunit gamma-3	Gng3	32910000	65128000	39284000	61830000	57888000	62417000	34279000	33427000	50383000	52902000	34853000	44453000
Q3UYV9	Nuclear cap-binding protein subunit 1	Ncbp1	875370000	954840000	1100700000	948230000	989790000	1016400000	859150000	847950000	647730000	780170000	767050000	711360000
P52760	Ribonuclease UK114	Hrsp12	79289000	74173000	104270000	80942000	87666000	90786000	62050000	59436000	77337000	62917000	71888000	71797000
Q8BKS9	Pumilio domain-containing protein KIAA0020	Kiaa0020	1168500000	1089300000	1200500000	1086900000	1104200000	1104000000	962690000	917560000	931100000	802730000	886250000	796900000
Q6GQV7	Erythroid differentiation-related factor 1	Edrf1	38515000	45753000	35836000	51294000	49324000	48387000	35318000	29495000	38798000	41588000	27265000	38692000
P05202	Aspartate aminotransferase, mitochondrial	Got2	7484700000	6919900000	7596000000	6970900000	7342500000	8153500000	6090100000	5434000000	5810300000	5654600000	5995100000	5914800000
P84228	Histone H3.2	Hist1h3b	72212000000	76813000000	57768000000	75103000000	65643000000	60490000000	48109000000	56129000000	49932000000	48423000000	55014000000	62671000000
Q8CI71	Coiled-coil domain-containing protein 132	Ccdc132	15592000	19943000	31813000	31934000	24162000	21139000	26944000	17504000	0	32755000	23733000	12582000
Q9ESC8	AF4/FMR2 family member 4	Aff4	33260000	30239000	28956000	31730000	31848000	29167000	31065000	21092000	25741000	30358000	22467000	14700000
O88746	Target of Myb protein 1	Tom1	276490000	238610000	261760000	289840000	225650000	240180000	181920000	191910000	218360000	212310000	181530000	217390000
Q61687	Transcriptional regulator ATRX	Atrx	1224100000	1294200000	1287000000	1457700000	1478500000	1452600000	1098200000	1123600000	1084900000	975170000	1093400000	1059500000
Q9CZ91	Serum response factor-binding protein 1	Srfbp1	248930000	185910000	166660000	198730000	172360000	196500000	161440000	116150000	166500000	165560000	136270000	172750000
P59242	Cingulin	Cgn	445500000	410840000	465380000	498570000	596340000	542100000	414640000	392910000	388600000	405520000	364980000	360130000
Q99LI5	Zinc finger protein 281	Znf281	104340000	137320000	138860000	164190000	109440000	143880000	110580000	114310000	103400000	120920000	92107000	86373000
Q8K3A0	Iron-sulfur cluster co-chaperone protein HscB, mitochondrial	Hscb	171530000	174170000	201070000	182450000	132630000	117980000	160610000	125960000	128460000	151500000	92373000	112060000
Q3UQV5	Kelch repeat and BTB domain-containing protein 8	Kbtbd8	84393000	87131000	61492000	80028000	83864000	73021000	62390000	61106000	64060000	68369000	58411000	55428000
P61222	ATP-binding cassette sub-family E member 1	Abce1	6421400000	6566600000	6220000000	6534900000	6567700000	6874500000	5433700000	5192100000	4939300000	4939800000	5252600000	5079200000
Q6PE54	Probable ATP-dependent RNA helicase DHX40	Dhx40	41678000	41968000	45902000	45564000	44983000	43537000	31270000	40823000	43173000	34641000	29134000	28440000
Q3UIK4	N6-adenosine-methyltransferase subunit METTL14	Mettl14	26736000	25752000	34062000	40074000	35883000	43297000	2468700	22615000	41468000	37633000	34108000	23711000
O08582	GTP-binding protein 1	Gtpbp1	314490000	320670000	312120000	317030000	319290000	399550000	264410000	306190000	258260000	232790000	264590000	235240000
Q99MR8	Methylcrotonoyl-CoA carboxylase subunit alpha, mitochondrial	Mccc1	325950000	198640000	210390000	196600000	185070000	225600000	213070000	76722000	176540000	113020000	228560000	249220000
Q810V0	U3 small nucleolar ribonucleoprotein protein MPP10	Mphosph10	466740000	533840000	545280000	562780000	536930000	620980000	448870000	428050000	436750000	402560000	418810000	437640000
O35857	Mitochondrial import inner membrane translocase subunit TIM44	Timm44	862650000	880550000	815470000	939620000	845840000	907210000	674910000	661790000	706650000	729410000	691790000	672850000
Q8R3Q6	Coiled-coil domain-containing protein 58	Ccdc58	504990000	372610000	417770000	381140000	398200000	323100000	325690000	360440000	325330000	295670000	252600000	330150000
Q8VD76	General transcription factor IIH subunit 3	Gtf2h3	21932000	21688000	20922000	24078000	28016000	19023000	19188000	16029000	14911000	21466000	18389000	16974000
P52480	Pyruvate kinase PKM	Pkm	72685000000	76599000000	78811000000	73236000000	77787000000	72437000000	59624000000	60527000000	58477000000	57276000000	60434000000	59707000000
P08030	Adenine phosphoribosyltransferase	Aprt	1587000000	1589400000	1551300000	1533400000	1540100000	1748400000	1311100000	1097500000	1333400000	1111700000	1231400000	1447700000
Q9CWS0	N(G),N(G)-dimethylarginine dimethylaminohydrolase 1	Ddah1	210950000	177660000	175130000	155610000	177250000	144030000	205270000	140370000	135650000	130950000	102330000	106700000
Q8CCJ3	E3 UFM1-protein ligase 1	Ufl1	164020000	143070000	192940000	172390000	176600000	191390000	113850000	134190000	150720000	136350000	132800000	153250000
Q9CPX7	28S ribosomal protein S16, mitochondrial	Mrps16	246890000	222860000	249760000	222090000	217400000	221560000	185720000	214570000	186840000	152050000	155720000	195220000
Q8BTT6	Digestive organ expansion factor homolog	Diexf	196120000	199100000	220620000	221800000	196060000	240030000	189560000	175480000	166200000	182960000	165340000	126330000
Q7TMY7	Importin-8	Ipo8	106380000	102940000	106580000	94672000	100780000	108200000	88233000	76604000	76092000	76749000	83689000	87932000
Q9D8C3	Putative bifunctional UDP-N-acetylglucosamine transferase and deubiquitinase ALG13	Alg13	257690000	231340000	233190000	297060000	293390000	313480000	214040000	234750000	213790000	201280000	192860000	227930000
Q8BU30	Isoleucine--tRNA ligase, cytoplasmic	Iars	7006400000	7034000000	6977300000	6395700000	7238400000	6922500000	5605600000	5480700000	5330200000	5340600000	5482500000	5611600000
O70311	Glycylpeptide N-tetradecanoyltransferase 2	Nmt2	673280000	588350000	718490000	630670000	563490000	572600000	496070000	545840000	429400000	461410000	498140000	529860000
Q9CQ75	NADH dehydrogenase [ubiquinone] 1 alpha subcomplex subunit 2	Ndufa2	249670000	231400000	246840000	231810000	217800000	204820000	168480000	164990000	206340000	193190000	195840000	163500000
Q8VHZ7	U3 small nucleolar ribonucleoprotein protein IMP4	Imp4	358480000	379490000	379360000	358010000	328380000	397920000	282120000	321380000	289950000	253560000	304350000	288550000
Q6ZQL4	WD repeat-containing protein 43	Wdr43	1678200000	1681200000	1695700000	1538400000	1755000000	1653600000	1372200000	1481900000	1266600000	1234800000	1331600000	1219100000
Q8BSQ9	Protein polybromo-1	Pbrm1	536690000	511420000	486500000	472430000	518740000	500320000	390420000	363620000	440110000	408770000	399360000	389800000
P97393	Rho GTPase-activating protein 5	Arhgap5	64007000	65533000	87454000	64436000	62602000	76724000	47829000	58467000	69385000	61799000	43433000	51716000
Q9CPP0	Nucleoplasmin-3	Npm3	952570000	1002600000	982290000	773370000	930290000	894170000	774150000	788300000	761390000	617630000	738920000	696500000
Q9CR61	NADH dehydrogenase [ubiquinone] 1 beta subcomplex subunit 7	Ndufb7	229800000	226280000	256290000	258680000	220880000	272220000	184630000	190960000	214140000	181630000	212870000	173910000
B1AVN5;A2A7A1		Gm13225;Zfp534	45243000	38408000	34660000	37095000	24791000	32594000	37880000	24891000	30203000	27209000	24791000	23425000
Q9DCH6	AN1-type zinc finger protein 6	Zfand6	61612000	38671000	53001000	50118000	54582000	62873000	34556000	35152000	34242000	46276000	46262000	57463000
Q6P2B1	Transportin-3	Tnpo3	578820000	678570000	574400000	604000000	612610000	653930000	462490000	462450000	455070000	529330000	508640000	513120000
Q8BGE7	Tripartite motif-containing protein 6	Trim6	42479000	64500000	49216000	56055000	46296000	67704000	44534000	46898000	43308000	34922000	51379000	37275000
Q8BKE6	Cytochrome P450 20A1	Cyp20a1	53104000	38317000	33170000	42316000	19669000	36573000	24066000	36425000	32991000	28289000	30717000	24196000
Q91VN4	MICOS complex subunit Mic25	Chchd6	100290000	83591000	51243000	61988000	64675000	67120000	50808000	65888000	51023000	57607000	48083000	66238000
Q99N93	39S ribosomal protein L16, mitochondrial	Mrpl16	85092000	99610000	88653000	89049000	78370000	74584000	66466000	65925000	66468000	58117000	66486000	84684000
P28740	Kinesin-like protein KIF2A	Kif2a	330190000	378710000	364190000	377650000	367210000	356980000	285450000	292730000	296930000	259220000	288910000	299470000
Q8K4X7	1-acyl-sn-glycerol-3-phosphate acyltransferase delta	Agpat4	41632000	38217000	53715000	33269000	29201000	43737000	30944000	38728000	25690000	40158000	27620000	26805000
Q91W96	Anaphase-promoting complex subunit 4	Anapc4	92851000	96453000	129540000	80271000	71577000	100880000	68403000	91670000	67148000	38592000	95477000	91721000
Q8C4J7	Transducin beta-like protein 3	Tbl3	1215100000	1206000000	1215700000	1206900000	1235900000	1244000000	1109400000	954010000	943750000	938700000	987740000	871000000
Q99M87	DnaJ homolog subfamily A member 3, mitochondrial	Dnaja3	570680000	560640000	625770000	536630000	558780000	598720000	443260000	479290000	454470000	421340000	466920000	470140000
Q6ZWM4	U6 snRNA-associated Sm-like protein LSm8	Lsm8	353890000	275120000	412220000	338530000	312710000	356860000	227240000	225620000	282030000	271180000	294550000	324190000
Q8BHN7	Uncharacterized protein C12orf29 homolog		30357000	19300000	27298000	29581000	34773000	39296000	26510000	22705000	29471000	20419000	24793000	19375000
Q8CGP5;Q8CGP6;Q8BFU2;P22752	Histone H2A type 1-F;Histone H2A type 1-H;Histone H2A type 3;Histone H2A type 1	Hist1h2af;Hist1h2ah;Hist3h2a;Hist1h2ab	543030000	553500000	311770000	462080000	434960000	103670000	590970000	242610000	331020000	184520000	320450000	241830000
P28474	Alcohol dehydrogenase class-3	Adh5	4797000000	5029000000	5289200000	5054200000	5234600000	5094200000	4053200000	3673900000	4274500000	4223800000	3876800000	4106600000
Q8BU03	Periodic tryptophan protein 2 homolog	Pwp2	521060000	518530000	458230000	474840000	409130000	425960000	394800000	381030000	395820000	314640000	355040000	387430000
F8VPK0		Ttc37	207890000	223070000	207940000	240640000	237420000	244340000	193440000	160470000	173740000	172300000	166700000	214150000
Q9CX13	Protein cornichon homolog 4	Cnih4	75490000	73981000	71409000	54556000	61251000	57614000	89723000	76096000	0	0	75448000	71802000
P28656	Nucleosome assembly protein 1-like 1	Nap1l1	5102200000	4891000000	4810100000	5275100000	5248200000	4996800000	4437800000	4091300000	4147000000	4137200000	3610000000	3658000000
P62313	U6 snRNA-associated Sm-like protein LSm6	Lsm6	288300000	181990000	242450000	254390000	253900000	229450000	195190000	176440000	183050000	193220000	239130000	164950000
Q9JI13	Something about silencing protein 10	Utp3	567510000	518510000	501430000	529790000	495330000	514450000	418150000	499960000	398910000	346190000	412550000	408170000
Q91Y86	Mitogen-activated protein kinase 8	Mapk8	69448000	62540000	49429000	51341000	53768000	35743000	39821000	44553000	31491000	40783000	61007000	38351000
Q9CZX5	PIN2/TERF1-interacting telomerase inhibitor 1	Pinx1	110360000	135850000	130270000	150000000	141340000	153290000	88870000	121900000	90899000	89268000	158790000	102730000
Q8R1F0	Leydig cell tumor 10 kDa protein homolog	D8Ertd738e	67216000	118980000	54752000	79850000	64069000	63325000	52666000	63434000	54870000	53725000	63704000	67820000
Q4FZF3	Probable ATP-dependent RNA helicase DDX49	Ddx49	267630000	291130000	267940000	237350000	252040000	270890000	213370000	209280000	179940000	197440000	213530000	247890000
P11531	Dystrophin	Dmd	88257000	92894000	98145000	98135000	102710000	101320000	66547000	55663000	82514000	95476000	77306000	84683000
O08528	Hexokinase-2	Hk2	6147800000	5688900000	6164900000	5850000000	6116800000	6049300000	4836000000	4640300000	4726600000	4796500000	4811200000	4820300000
Q8VCD7	Lysine-specific demethylase 4C	Kdm4c	143180000	135760000	134820000	147860000	147560000	144210000	135150000	116990000	105030000	123060000	86095000	112110000
Q9DCT2	NADH dehydrogenase [ubiquinone] iron-sulfur protein 3, mitochondrial	Ndufs3	325720000	273310000	282910000	315420000	332150000	336910000	244820000	272860000	244490000	213530000	257340000	251140000
Q8BJW5	Nucleolar protein 11	Nol11	482190000	563190000	573760000	513990000	568240000	489050000	436080000	424860000	446280000	380070000	446120000	405130000
Q62348	Translin	Tsn	737820000	614740000	728710000	559300000	595610000	635500000	482670000	449650000	546570000	509530000	519430000	573420000
O35130	Ribosomal RNA small subunit methyltransferase NEP1	Emg1	346170000	425010000	389010000	436840000	376110000	369060000	350510000	303320000	399440000	250210000	333850000	226740000
Q9D1I6	39S ribosomal protein L14, mitochondrial	Mrpl14	110990000	87715000	106220000	101460000	100840000	111220000	97311000	80453000	73050000	74025000	94648000	72929000
P97304	DNA-directed RNA polymerases I and III subunit RPAC2	Polr1d	337750000	168500000	319070000	221650000	144380000	239750000	165320000	239820000	203740000	205800000	160170000	164660000
Q9CSH3	Exosome complex exonuclease RRP44	Dis3	1809400000	1672800000	1841500000	1735700000	1841300000	1712600000	1481900000	1378200000	1404500000	1411300000	1377300000	1398700000
Q91WN1	DnaJ homolog subfamily C member 9	Dnajc9	246850000	256330000	267080000	164490000	205920000	226340000	220370000	210390000	167390000	206340000	143680000	140900000
Q07113	Cation-independent mannose-6-phosphate receptor	Igf2r	281900000	273650000	283840000	308950000	317560000	304560000	216870000	255670000	216270000	237030000	232590000	252140000
Q6IQX8		Zfp219	190210000	236020000	237870000	240710000	221800000	209510000	160250000	186780000	193460000	179170000	165670000	179340000
Q5SSL4	Active breakpoint cluster region-related protein	Abr	61267000	103100000	79108000	96557000	109100000	12615000	74951000	79036000	76540000	84187000	34241000	19046000
Q8BMB3	Eukaryotic translation initiation factor 4E type 2	Eif4e2	213380000	231510000	241020000	197090000	305690000	277090000	154810000	207260000	217220000	235160000	199530000	154420000
Q8BV13	COP9 signalosome complex subunit 7b	Cops7b	102060000	129270000	131930000	112710000	143180000	147950000	132800000	84997000	102560000	113390000	85193000	92763000
Q6NS46	Protein RRP5 homolog	Pdcd11	3321900000	3569100000	3243800000	3106400000	3106700000	3119000000	2687600000	2727200000	2753100000	2356700000	2410200000	2588600000
Q99N96	39S ribosomal protein L1, mitochondrial	Mrpl1	146660000	108440000	141570000	130670000	156080000	154230000	110460000	111250000	120810000	131400000	96959000	97128000
Q9R210	Transcription factor EB	Tfeb	101400000	120540000	126880000	123500000	101100000	94451000	88402000	73668000	96744000	97906000	87512000	88428000
Q6ZWX6	Eukaryotic translation initiation factor 2 subunit 1	Eif2s1	5930200000	5350100000	6564500000	5870300000	6065300000	5513700000	4689600000	4564100000	5026400000	4873500000	4693100000	4305000000
Q8C7V3	U3 small nucleolar RNA-associated protein 15 homolog	Utp15	761750000	821740000	760040000	678170000	729350000	648570000	640160000	641040000	528680000	496200000	598720000	606210000
A2APY7	NADH dehydrogenase [ubiquinone] 1 alpha subcomplex assembly factor 5	Ndufaf5	7253500	7135900	12227000	11886000	10953000	9286300	8847400	0	9172000	8761400	11981000	8120800
P00493	Hypoxanthine-guanine phosphoribosyltransferase	Hprt1	1432300000	1597300000	1488000000	1333800000	1509900000	1403300000	1297400000	1046500000	1120800000	1096400000	1162400000	1284600000
P35550	rRNA 2-O-methyltransferase fibrillarin	Fbl	5835500000	5567200000	6136900000	5859100000	5426800000	5562100000	4738200000	4765000000	4943700000	4120100000	4577100000	4352200000
Q3ULF4	Paraplegin	Spg7	427650000	539180000	682240000	697030000	962130000	312030000	429550000	102510000	627220000	603690000	516700000	615570000
Q9CQX2	Cytochrome b5 type B	Cyb5b	746210000	661820000	660800000	529560000	499580000	486050000	730670000	511130000	497870000	407090000	387550000	332050000
Q6NV99		Haus6	108740000	104180000	335230000	162140000	156690000	126940000	120840000	133460000	123630000	158110000	133960000	125320000
Q9D1P0	39S ribosomal protein L13, mitochondrial	Mrpl13	66340000	62684000	67985000	84910000	91085000	94960000	58204000	48700000	68682000	65546000	62654000	70685000
Q91VW5	Golgin subfamily A member 4	Golga4	429210000	386970000	454520000	427220000	509940000	499170000	377430000	342420000	361200000	339760000	381600000	364150000
Q62158	Zinc finger protein RFP	Trim27	282610000	254360000	296210000	287780000	281990000	288390000	238750000	240770000	198450000	215420000	245010000	215820000
Q9R020	Zinc finger Ran-binding domain-containing protein 2	Zranb2	294260000	270400000	298450000	247540000	209020000	279190000	248060000	218830000	244670000	194790000	228200000	145800000
P84089	Enhancer of rudimentary homolog	Erh	4058600000	3588100000	5384600000	5192600000	4719100000	4892500000	3322000000	3858300000	3688500000	4841300000	3699800000	2883000000
P29595	NEDD8	Nedd8	79353000	88979000	103720000	193240000	198620000	137330000	92997000	111500000	103460000	77270000	105780000	150890000
Q91VJ1	Interferon-inducible protein AIM2	Aim2	245870000	248490000	244730000	256600000	256360000	235690000	190420000	181620000	212910000	197310000	212240000	197410000
Q9ESV0	ATP-dependent RNA helicase DDX24	Ddx24	682770000	688610000	745600000	695650000	708000000	643000000	519300000	520600000	589110000	574290000	610810000	523540000
Q3U1G5	Interferon-stimulated 20 kDa exonuclease-like 2	Isg20l2	61045000	63103000	58551000	56925000	60644000	56939000	51064000	48798000	37039000	36760000	60950000	51760000
Q80Y84	Lysine-specific demethylase 5B	Kdm5b	733310000	695020000	702870000	639410000	631250000	643730000	572290000	515690000	530820000	500730000	583160000	541130000
Q9D1N9	39S ribosomal protein L21, mitochondrial	Mrpl21	67252000	46551000	65055000	60315000	54803000	52146000	46670000	50945000	43141000	43072000	51751000	41990000
Q99KQ4	Nicotinamide phosphoribosyltransferase	Nampt	1669900000	1604000000	1788300000	1515600000	1707200000	1628300000	1369400000	1454000000	1273900000	1318900000	1338300000	1201300000
P59470	DNA-directed RNA polymerase III subunit RPC2	Polr3b	94024000	60405000	78914000	79960000	107340000	89007000	50264000	68066000	74208000	79537000	72561000	64471000
Q9QZ06	Toll-interacting protein	Tollip	6634300	4507400	9284800	4801900	6564600	8081200	6267300	5871000	6187800	6798900	0	6885700
Q8BFQ8	Parkinson disease 7 domain-containing protein 1	Pddc1	114530000	113700000	114040000	73859000	30083000	71735000	181510000	78458000	28278000	40391000	50431000	36749000
P12025	Midkine	Mdk	71637000	58067000	50408000	67196000	57853000	58932000	53237000	57715000	45395000	47598000	44757000	43803000
Q8BLH7	HIRA-interacting protein 3	Hirip3	866930000	790940000	861490000	878110000	802470000	751900000	661430000	697330000	621220000	768990000	623740000	605960000
Q9Z0N1	Eukaryotic translation initiation factor 2 subunit 3, X-linked	Eif2s3x	7584700000	7510000000	7327200000	7327700000	7757300000	7842700000	6608800000	6237000000	6026700000	5996300000	5716100000	5860300000
G3UYU0		Mex3a	64591000	42554000	58924000	53060000	51762000	58976000	46760000	44217000	45253000	41418000	45119000	42350000
Q9JHR7	Insulin-degrading enzyme	Ide	2125900000	2210600000	2180000000	2163800000	2209800000	2275500000	1789100000	1748100000	1750600000	1788800000	1626400000	1886800000
Q9CQS7;P85965	Developmental pluripotency-associated protein 5A;Developmental pluripotency-associated protein 5B/5C	Dppa5a;Dppa5b	998040000	829730000	1160900000	952860000	945270000	1045500000	759470000	807420000	684200000	866340000	829540000	825110000
Q61753	D-3-phosphoglycerate dehydrogenase	Phgdh	5439500000	5081900000	5723300000	5606200000	5307500000	5856400000	4466000000	4563800000	4531300000	4660500000	4173600000	4167100000
Q922X9	Protein arginine N-methyltransferase 7	Prmt7	645320000	648940000	699570000	700780000	692310000	674100000	514180000	548320000	545670000	556270000	540210000	562690000
F8WIX8;Q6GSS7;Q64523	Histone H2A;Histone H2A type 2-A;Histone H2A type 2-C	Hist1h2al;Hist2h2aa1;Hist2h2ac	67843000000	70673000000	57875000000	71154000000	68926000000	70084000000	57402000000	55151000000	48278000000	48398000000	60621000000	57286000000
Q9Z2U2	Zinc finger protein 292	Zfp292	49104000	24030000	55579000	53336000	48076000	50638000	50174000	33887000	41579000	50032000	41069000	9202700
Q8CGC6	RNA-binding protein 28	Rbm28	978280000	1185700000	1067300000	1043900000	1075000000	1080600000	853610000	887450000	870040000	817490000	899490000	847620000
Q922R5	Serine/threonine-protein phosphatase 4 regulatory subunit 3B	Smek2	0	0	41790000	23979000	43584000	38565000	0	20546000	18455000	38043000	21294000	20773000
Q8BKC5	Importin-5	Ipo5	10593000000	11153000000	11019000000	10240000000	11008000000	10312000000	9002100000	8776100000	8252400000	8249700000	8768600000	8749100000
Q9D6J6	NADH dehydrogenase [ubiquinone] flavoprotein 2, mitochondrial	Ndufv2	114610000	105860000	119190000	106020000	87121000	83677000	70954000	85365000	79844000	94312000	72664000	93295000
Q99KR7	Peptidyl-prolyl cis-trans isomerase F, mitochondrial	Ppif	203900000	278230000	198260000	216400000	238360000	194140000	178450000	168930000	167500000	177040000	190660000	188420000
Q3UXZ9	Lysine-specific demethylase 5A	Kdm5a	664650000	454600000	372630000	401560000	338760000	375340000	227060000	158660000	409720000	448700000	382130000	475180000
Q0VDU3	G-protein coupled receptor 15	Gpr15	0	44843000	31951000	32282000	41011000	0	32085000	18895000	25870000	0	13601000	30511000
Q8BZQ7	Anaphase-promoting complex subunit 2	Anapc2	197640000	186180000	172860000	210840000	196190000	193890000	162980000	137960000	154930000	157440000	170530000	149150000
Q80SY5	Pre-mRNA-splicing factor 38B	Prpf38b	97685000	109200000	96650000	116750000	89424000	91919000	90224000	79010000	79729000	75684000	76751000	83562000
O70472	Transmembrane protein 131	Tmem131	0	16003000	8369200	17411000	22313000	25258000	14480000	0	13311000	22208000	6965300	15089000
Q9D0F6	Replication factor C subunit 5	Rfc5	613660000	669960000	565330000	606900000	698380000	720140000	541520000	502200000	566700000	499310000	524790000	489890000
Q8R0F6	Integrin-linked kinase-associated serine/threonine phosphatase 2C	Ilkap	177650000	136630000	185750000	157610000	187580000	187390000	139650000	114260000	135080000	152240000	142290000	149230000
P50518	V-type proton ATPase subunit E 1	Atp6v1e1	681620000	638230000	793520000	675920000	673270000	673980000	533590000	580200000	586370000	536490000	589490000	510030000
P23881	Transcription elongation factor A protein 3	Tcea3	381320000	304380000	448500000	402760000	365280000	402190000	365050000	308470000	274370000	362560000	282920000	265460000
Q6DYE8	Ectonucleotide pyrophosphatase/phosphodiesterase family member 3;Alkaline phosphodiesterase I;Nucleotide pyrophosphatase	Enpp3	578170000	651050000	667700000	635610000	739200000	689210000	533530000	525110000	572270000	504210000	537220000	522960000
Q8BGH2	Sorting and assembly machinery component 50 homolog	Samm50	419530000	444910000	391000000	392820000	388660000	430020000	316940000	337240000	322280000	319490000	386050000	308490000
Q9CY66	H/ACA ribonucleoprotein complex subunit 1	Gar1	535020000	608920000	566820000	505980000	555290000	598000000	452630000	444820000	505480000	419790000	538700000	357820000
D3YYU8	Obscurin-like protein 1	Obsl1	183610000	167490000	202000000	205460000	185790000	219920000	138280000	137530000	147710000	159160000	156090000	200690000
P62317;D3Z5N9	Small nuclear ribonucleoprotein Sm D2	Snrpd2;Gm5449	5134500000	5341500000	5172300000	5098100000	5017800000	5241600000	4059200000	4360100000	4484600000	4580600000	4159200000	3375700000
P33609	DNA polymerase alpha catalytic subunit	Pola1	454840000	492170000	446400000	442410000	409450000	428220000	394760000	356900000	338890000	347310000	353680000	365940000
Q8C0D4	Rho GTPase-activating protein 12	Arhgap12	61820000	48847000	57098000	57538000	50112000	39374000	50270000	41463000	40386000	40397000	51918000	29601000
REV__E9QAN8			62613000	105100000	79099000	101370000	87194000	119440000	94362000	64083000	58518000	75154000	95414000	60216000
Q8CIB9	N-acetyltransferase ESCO2	Esco2	82328000	93215000	90499000	106240000	91978000	93719000	74417000	59951000	77580000	89031000	75989000	73333000
Q9CXZ1	NADH dehydrogenase [ubiquinone] iron-sulfur protein 4, mitochondrial	Ndufs4	139170000	154140000	130870000	160300000	144630000	160970000	102050000	121740000	121910000	126830000	119710000	126120000
Q6IRU7	Centrosomal protein of 78 kDa	Cep78	17664000	17873000	14294000	17881000	12784000	16861000	14213000	19371000	15848000	10944000	0	18230000
P61961	Ubiquitin-fold modifier 1	Ufm1	115270000	50303000	122340000	78518000	61267000	78639000	51517000	45141000	81529000	92307000	68110000	70228000
Q8CI33	CWF19-like protein 1	Cwf19l1	206030000	154790000	167410000	164600000	170740000	184010000	144960000	125230000	128390000	150790000	136910000	159630000
P47811	Mitogen-activated protein kinase 14	Mapk14	53569000	64465000	49884000	68599000	79990000	97769000	43673000	66270000	57103000	58656000	52229000	56603000
Q922H9	Zinc finger protein 330	Znf330	41333000	32033000	27832000	29598000	31921000	35045000	23734000	26081000	24295000	22030000	27965000	35625000
Q9CQJ6	Density-regulated protein	Denr	304600000	292160000	294670000	297750000	244720000	306730000	275610000	251190000	237470000	227350000	240850000	173870000
Q8C7X2	ER membrane protein complex subunit 1	Emc1	92901000	86982000	93683000	96446000	115470000	90427000	94865000	80511000	80810000	68892000	39813000	100450000
Q921W4	Quinone oxidoreductase-like protein 1	Cryzl1	86486000	105290000	100390000	90975000	91783000	85130000	67489000	76407000	66414000	71385000	88975000	81905000
Q9CXJ1	Probable glutamate--tRNA ligase, mitochondrial	Ears2	51092000	44262000	40289000	40414000	41295000	36875000	36145000	29722000	39077000	33808000	32115000	34587000
Q9QZH3	Peptidyl-prolyl cis-trans isomerase E	Ppie	204750000	199240000	206440000	233600000	214260000	215880000	170040000	167830000	153110000	192440000	171300000	175400000
P61211	ADP-ribosylation factor-like protein 1	Arl1	94352000	87717000	128910000	110500000	141340000	102150000	102690000	59519000	99049000	102330000	61180000	113030000
Q91YU8	Suppressor of SWI4 1 homolog	Ppan	841050000	694150000	792240000	751130000	709460000	840600000	598900000	703510000	656940000	622370000	570890000	592180000
Q9DAX9	Amyloid protein-binding protein 2	Appbp2	11547000	22821000	9459800	20472000	10900000	14028000	8530000	21135000	17441000	16217000	0	8878400
Q9DC48	Pre-mRNA-processing factor 17	Cdc40	139640000	118220000	124610000	117760000	104150000	125820000	105100000	101240000	118580000	77189000	94082000	94675000
Q9EP82	tRNA (guanine-N(7)-)-methyltransferase non-catalytic subunit WDR4	Wdr4	31679000	27137000	30703000	33629000	25307000	23965000	29101000	21842000	17045000	24898000	22123000	24612000
Q6PF93	Phosphatidylinositol 3-kinase catalytic subunit type 3	Pik3c3	83566000	71028000	73369000	92066000	74743000	83702000	70737000	56491000	61259000	56109000	83296000	59604000
P57784	U2 small nuclear ribonucleoprotein A	Snrpa1	2068100000	2360000000	2098300000	1880900000	2188200000	1963900000	1687300000	1665400000	1686000000	1602200000	1685800000	1845300000
Q9CZ92	Centromere protein P	Cenpp	46860000	49696000	40201000	49646000	56638000	48131000	44914000	41817000	37063000	35635000	36633000	39766000
P23591	GDP-L-fucose synthase	Tsta3	389440000	397150000	379670000	336720000	358630000	375750000	278670000	309350000	323720000	309610000	280610000	312130000
Q9WTQ8	Mitochondrial import inner membrane translocase subunit Tim23	Timm23	232940000	229970000	282310000	278710000	311190000	246060000	191770000	192910000	235300000	209740000	226740000	225700000
Q9DCA5	Ribosome biogenesis protein BRX1 homolog	Brix1	1192500000	1216400000	1186700000	1090500000	1177600000	1145100000	1035700000	992770000	891870000	988240000	909870000	865150000
Q8K1N4	Spermatogenesis-associated serine-rich protein 2	Spats2	262630000	244310000	331090000	275560000	182560000	251420000	238660000	233160000	217770000	236120000	172780000	156630000
Q8R3B1	1-phosphatidylinositol 4,5-bisphosphate phosphodiesterase delta-1	Plcd1	531430000	541260000	542940000	505450000	507700000	528470000	440360000	401570000	365620000	455820000	435090000	463760000
Q921G6	Leucine-rich repeat and calponin homology domain-containing protein 4	Lrch4	217110000	267790000	205360000	222580000	214330000	171470000	156610000	177160000	156780000	191400000	195840000	176120000
Q9WUA2	Phenylalanine--tRNA ligase beta subunit	Farsb	3609800000	3349700000	3221600000	3305900000	3507800000	3257600000	2753300000	2767200000	2859300000	2710300000	2632600000	2720200000
Q8R2U0	Nucleoporin SEH1	Seh1l	606990000	550960000	623850000	661090000	608400000	603420000	458930000	497340000	466810000	533140000	536910000	474350000
Q9QZR0	E3 ubiquitin-protein ligase RNF25	Rnf25	38248000	28624000	33190000	28295000	31491000	22134000	21588000	27001000	23534000	27284000	26084000	22288000
Q80WS3	rRNA/tRNA 2-O-methyltransferase fibrillarin-like protein 1	Fbll1	773470000	639270000	681410000	577970000	510630000	607630000	639780000	493370000	425320000	486920000	524050000	509900000
Q9Z1N2	Origin recognition complex subunit 1	Orc1	354860000	296710000	351240000	346000000	309980000	298410000	223180000	262930000	258840000	285930000	276920000	282560000
Q8VI84	Nucleolar complex protein 3 homolog	Noc3l	684570000	689280000	645100000	689870000	631750000	624150000	563340000	562810000	534890000	454050000	589880000	516680000
Q61102	ATP-binding cassette sub-family B member 7, mitochondrial	Abcb7	151790000	145570000	137500000	128720000	148700000	167400000	122590000	125330000	124770000	84409000	143760000	114000000
A2ATU0	Probable 2-oxoglutarate dehydrogenase E1 component DHKTD1, mitochondrial	Dhtkd1	136800000	177460000	140940000	145270000	188180000	169610000	129440000	112680000	157720000	113020000	135840000	130070000
Q99LG2	Transportin-2	Tnpo2	402100000	487600000	433250000	421990000	407540000	455430000	347710000	387360000	317070000	364870000	348040000	354390000
Q920Q6	RNA-binding protein Musashi homolog 2	Msi2	181120000	150210000	165410000	156910000	217620000	147170000	109600000	129040000	138270000	140000000	148880000	162090000
E9Q1A5		Zfp384	33959000	37209000	33425000	36314000	38970000	27028000	27170000	39943000	29266000	26493000	24897000	20427000
A0A140LJC7			15821000	16086000	37477000	21123000	27658000	19548000	26960000	15770000	21469000	15041000	12972000	19744000
Q80Y44	Probable ATP-dependent RNA helicase DDX10	Ddx10	336030000	358160000	338440000	309870000	314890000	353280000	279970000	266270000	280970000	298190000	268540000	240860000
Q8VCY6	U3 small nucleolar RNA-associated protein 6 homolog	Utp6	643170000	620920000	750210000	722790000	646050000	701670000	612550000	611930000	487480000	531000000	573680000	505650000
Q9D2R8	28S ribosomal protein S33, mitochondrial	Mrps33	43487000	30906000	26505000	26714000	22276000	18236000	21441000	27076000	20164000	20294000	19509000	28296000
Q78IK2	Up-regulated during skeletal muscle growth protein 5	Usmg5	460920000	425060000	396010000	339350000	409790000	317130000	356220000	276780000	277450000	294060000	316570000	389430000
O35218	Cleavage and polyadenylation specificity factor subunit 2	Cpsf2	513260000	465160000	554870000	510380000	475740000	587720000	487690000	409170000	400840000	435880000	424690000	371070000
A2ANY6		Mdn1	5369400000	5544300000	5270000000	5112500000	5102200000	5394100000	4315000000	4456700000	4269000000	4391700000	4189500000	4259800000
Q8CIH9	Amidophosphoribosyltransferase	Ppat	1730800000	1579400000	1583500000	1662300000	1669600000	1737000000	1295800000	1442100000	1302800000	1376500000	1373400000	1322400000
Q91WM3	U3 small nucleolar RNA-interacting protein 2	Rrp9	988370000	874200000	1101800000	1052700000	967010000	1046800000	839460000	835740000	781930000	718360000	904480000	831600000
D3Z0M9		Ddx23	1044800000	1142900000	1071300000	919020000	1013100000	1071000000	881670000	882640000	814760000	866150000	830140000	825030000
REV__Q9D7V9			32710000	39605000	1553100	29771000	28681000	35984000	23084000	19369000	32367000	37604000	24697000	0
Q9CQX4	PCNA-associated factor	Paf	63673000	65436000	73278000	65499000	72063000	71014000	54097000	65532000	46152000	58558000	70548000	39983000
Q923G2	DNA-directed RNA polymerases I, II, and III subunit RPABC3	Polr2h	330980000	357560000	356530000	391740000	426620000	390030000	318390000	252440000	300600000	279400000	349000000	337410000
P24452	Macrophage-capping protein	Capg	993740000	1186200000	1169400000	1233400000	1149400000	1150600000	880830000	1077800000	1036000000	976330000	866190000	775720000
B2RRE4	Zinc finger protein 518B	Znf518b	18801000	25329000	28208000	31067000	34376000	23420000	21708000	21934000	23510000	24642000	15294000	24378000
Q99JX7	Nuclear RNA export factor 1	Nxf1	1141800000	1036100000	1019400000	970060000	883190000	1071000000	874010000	885080000	816100000	782910000	853290000	781940000
Q8R3N6	THO complex subunit 1	Thoc1	442100000	388600000	427400000	423050000	401130000	409520000	331830000	365580000	336010000	330570000	345290000	323440000
Q9JIX0	Transcription and mRNA export factor ENY2	Eny2	286390000	264490000	351230000	308210000	312650000	338840000	240090000	246470000	266240000	282980000	267530000	216280000
Q924T2	28S ribosomal protein S2, mitochondrial	Mrps2	138590000	152980000	139150000	159190000	146030000	148040000	121580000	114440000	112340000	126740000	130340000	116110000
Q99ME9	Nucleolar GTP-binding protein 1	Gtpbp4	2991400000	2750500000	2674700000	2758200000	2603300000	2700700000	2370400000	2326300000	2339200000	2032100000	2260100000	2129000000
Q9WUM5	Succinyl-CoA ligase [ADP/GDP-forming] subunit alpha, mitochondrial	Suclg1	1505000000	1477400000	1351200000	1352200000	1258900000	1319000000	1177500000	1054900000	1117300000	1128600000	1018600000	1253900000
Q9CWX9	Probable ATP-dependent RNA helicase DDX47	Ddx47	546080000	595840000	606420000	584720000	538330000	628500000	494460000	417030000	491690000	505590000	463910000	486830000
Q9CQQ7	ATP synthase F(0) complex subunit B1, mitochondrial	Atp5f1	1978600000	2205400000	2001800000	2300800000	2701100000	2295200000	1711700000	1831800000	1690300000	1983300000	2050100000	1756000000
Q8K2V6	Importin-11	Ipo11	806590000	885900000	802060000	827960000	876240000	844020000	740690000	650770000	680580000	642830000	681900000	726050000
CON__P35900;CON__Q61782;CON__Q9D312;Q9D312	Keratin, type I cytoskeletal 20	Krt20	91672000	93115000	112690000	81273000	73568000	64601000	62444000	57408000	77122000	70473000	85974000	69272000
A2ASQ1	Agrin;Agrin N-terminal 110 kDa subunit;Agrin C-terminal 110 kDa subunit;Agrin C-terminal 90 kDa fragment;Agrin C-terminal 22 kDa fragment	Agrn	259570000	233650000	279020000	250610000	235940000	251170000	196940000	231850000	206760000	218700000	195840000	185010000
Q9CQI7	U2 small nuclear ribonucleoprotein B	Snrpb2	1187900000	1345000000	1169500000	1238400000	1313700000	1164500000	952850000	880380000	1145500000	1064300000	967260000	1058600000
Q8BK72	28S ribosomal protein S27, mitochondrial	Mrps27	172690000	120770000	134970000	113820000	147580000	180140000	136350000	148630000	94469000	88047000	126980000	117240000
Q8BJW6	Eukaryotic translation initiation factor 2A;Eukaryotic translation initiation factor 2A, N-terminally processed	Eif2a	3005800000	3038100000	3132200000	3059900000	2887300000	3006300000	2625500000	2304300000	2447000000	2599400000	2514500000	2354200000
E9PZP8		Herc1	138050000	145130000	161870000	150080000	174800000	158100000	124740000	125220000	136950000	137670000	133450000	102280000
Q8VCX6	Kaptin	Kptn	19827000	17298000	29691000	23336000	21782000	28113000	0	26462000	14323000	21844000	28741000	23387000
Q8CGF7	Transcription elongation regulator 1	Tcerg1	1892200000	1932900000	1941200000	1982100000	1952000000	1814100000	1594600000	1615800000	1580300000	1598300000	1653300000	1393900000
O70201	Baculoviral IAP repeat-containing protein 5	Birc5	70100000	86479000	62311000	72554000	69677000	75058000	62624000	80950000	50910000	63054000	65133000	34956000
Q69ZX6	MORC family CW-type zinc finger protein 2A	Morc2a	91232000	72382000	77242000	87395000	78191000	75858000	61975000	73745000	58104000	67489000	59327000	74834000
Q8CJG0	Protein argonaute-2	Ago2	50015000	55742000	55678000	38328000	51389000	57624000	36777000	35318000	43678000	55108000	41125000	41186000
O88844	Isocitrate dehydrogenase [NADP] cytoplasmic	Idh1	1202700000	1343900000	1225900000	1267300000	1276500000	1212600000	1073300000	1070600000	977260000	886660000	1125400000	1041300000
O55126	Protein NipSnap homolog 2	Gbas	631350000	644070000	592540000	703480000	651530000	520430000	472560000	538390000	513610000	426640000	526160000	593000000
Q8VE22	28S ribosomal protein S23, mitochondrial	Mrps23	208220000	149440000	183910000	157000000	171620000	194450000	162420000	136220000	147660000	139050000	143670000	144560000
Q6ZPU9	KIF1-binding protein	Kbp	75659000	90226000	60420000	53001000	78253000	88866000	61654000	53157000	73012000	67099000	52849000	58580000
P16460;J3QNG0	Argininosuccinate synthase	Ass1;Gm5424	2015600000	2092000000	2066300000	2095300000	2072000000	1930300000	1754700000	1678600000	1881800000	1818600000	1646600000	1292200000
Q9EQU5	Protein SET	Set	23855000000	24748000000	20257000000	22574000000	23098000000	20927000000	18964000000	18239000000	18747000000	17990000000	17140000000	20119000000
Q9JIB0	Ran guanine nucleotide release factor	Rangrf	24824000	13842000	21058000	8841200	11488000	21572000	18112000	13101000	9726900	14568000	12325000	15599000
Q8BU04	Putative E3 ubiquitin-protein ligase UBR7	Ubr7	1000700000	839320000	1076300000	988590000	906190000	1047900000	869700000	783400000	753450000	791600000	780510000	834550000
Q91XV3	Brain acid soluble protein 1	Basp1	1517200000	1178900000	1549100000	1642000000	1623000000	1824500000	1437400000	1286900000	1116700000	1155600000	1372900000	1300000000
Q9CY34	NEDD8-conjugating enzyme UBE2F	Ube2f	0	12712000	14882000	13894000	11040000	15515000	13456000	10024000	0	11189000	9871800	11382000
Q9DCZ4	Apolipoprotein O	Apoo	211980000	150750000	140030000	195630000	135460000	131590000	146470000	168380000	128570000	156890000	139010000	54190000
Q91WM1	Spermatid perinuclear RNA-binding protein	Strbp	342280000	301020000	354320000	302340000	331570000	330710000	289600000	238520000	264620000	280200000	270740000	270670000
Q61464	Zinc finger protein 638	Znf638	1239400000	1201700000	1180000000	1228700000	1198600000	1208000000	1027200000	977790000	973780000	1044500000	979140000	967580000
Q6PGF5		Bms1	694890000	764670000	750210000	742830000	743250000	744850000	633000000	597360000	633810000	564610000	615930000	610540000
Q8K136	Sodium channel modifier 1	Scnm1	21689000	22591000	13119000	26332000	19718000	22597000	15214000	19575000	17090000	14943000	19185000	17760000
Q8R2S9	Actin-related protein 8	Actr8	147820000	124650000	143560000	138690000	131610000	136950000	112240000	125840000	96575000	115880000	117670000	109690000
Q9QXK2	E3 ubiquitin-protein ligase RAD18	Rad18	92476000	111650000	118650000	119180000	151980000	164880000	106850000	110560000	102930000	124040000	95196000	85475000
Q5DTW7	Uncharacterized protein KIAA1551	Kiaa1551	177240000	156060000	176600000	142140000	155080000	161480000	143010000	125280000	138390000	165340000	130450000	95457000
Q8VD75	Huntingtin-interacting protein 1	Hip1	84280000	96126000	73492000	103440000	74397000	53614000	63211000	73580000	47926000	91961000	81306000	41844000
E9PWW9		Rsf1	570400000	482050000	561000000	580170000	546690000	549750000	476570000	450400000	453790000	452330000	458580000	419000000
Q62523	Zyxin	Zyx	134700000	177930000	151150000	127140000	142970000	121390000	117280000	125860000	124060000	117430000	92677000	127470000
P33215	Protein NEDD1	Nedd1	60291000	46009000	38631000	54257000	44853000	67270000	34521000	40301000	39789000	43373000	45746000	52829000
Q99KK2	N-acylneuraminate cytidylyltransferase	Cmas	89004000	116780000	103050000	112900000	111010000	101490000	93174000	82971000	97560000	81088000	78368000	89542000
Q9WTJ4	Flt3-interacting zinc finger protein 1	Fiz1	127080000	112550000	112880000	115510000	141760000	169870000	82079000	114430000	133730000	114230000	105840000	92342000
Q8K2T8	RNA polymerase II-associated factor 1 homolog	Paf1	454160000	474920000	448600000	450460000	505680000	402120000	467160000	363290000	400400000	396550000	350090000	277800000
F8VQ70		Scaper	25276000	14749000	17970000	23164000	13285000	25231000	32575000	0	14774000	24207000	27101000	0
Q60634	Flotillin-2	Flot2	74456000	57692000	52661000	65709000	57049000	62656000	60334000	50510000	44495000	69357000	39600000	40979000
P56546	C-terminal-binding protein 2	Ctbp2	2864500000	2719900000	2986100000	3104500000	3083200000	3033600000	2165700000	2361900000	2510200000	2505000000	2464400000	2664100000
P97807	Fumarate hydratase, mitochondrial	Fh	1803600000	1869800000	1895400000	1832900000	1837800000	1840300000	1450400000	1573700000	1459300000	1537600000	1464800000	1652600000
P62874	Guanine nucleotide-binding protein G(I)/G(S)/G(T) subunit beta-1	Gnb1	2779300000	2837100000	2548700000	2528200000	2948700000	2699000000	2392300000	1946200000	2098600000	2204100000	2195600000	2645400000
P97450	ATP synthase-coupling factor 6, mitochondrial	Atp5j	908030000	835220000	1021900000	1073600000	696380000	974580000	596970000	767480000	766720000	991870000	766010000	657300000
Q60770	Syntaxin-binding protein 3	Stxbp3	35545000	18517000	31798000	27708000	17729000	30093000	32588000	14379000	25201000	18585000	19157000	23306000
Q920E5;A0A0G2JEA5	Farnesyl pyrophosphate synthase	Fdps	2713000000	2385800000	2248300000	2313900000	2253300000	2342600000	1935700000	1808100000	2001200000	1836800000	2136400000	2050300000
Q6PAC3	DDB1- and CUL4-associated factor 13	Dcaf13	487490000	618000000	544490000	507390000	507770000	520360000	425320000	455750000	418290000	367560000	495780000	467900000
Q9CR16	Peptidyl-prolyl cis-trans isomerase D	Ppid	9292400000	7434200000	8360800000	7851000000	8127600000	7795800000	6890800000	6833700000	7108200000	7236800000	6167400000	6120100000
O09174	Alpha-methylacyl-CoA racemase	Amacr	142740000	186920000	162860000	145680000	124540000	118740000	96451000	105880000	146420000	140360000	138680000	100680000
Q9WTX2	Interferon-inducible double-stranded RNA-dependent protein kinase activator A	Prkra	56645000	67861000	48365000	20053000	33706000	40830000	34235000	29291000	60907000	44141000	33856000	18660000
Q99NB8	Ubiquilin-4	Ubqln4	843720000	649950000	807540000	827750000	755000000	727770000	581060000	610130000	707470000	650170000	640860000	624370000
Q62187	Transcription termination factor 1	Ttf1	9395300	7021000	9259300	10298000	0	7857100	6440200	0	0	9202900	12608000	8000000
Q80Y81	Zinc phosphodiesterase ELAC protein 2	Elac2	1090000000	992920000	1126000000	1109900000	1163300000	1138900000	940270000	850450000	870210000	1001100000	885560000	929390000
Q9ER88	28S ribosomal protein S29, mitochondrial	Dap3	317830000	337760000	343520000	294060000	338410000	319050000	309350000	272610000	284960000	261880000	270520000	214530000
REV__Q3UFS0			71890000	136720000	154310000	0	257070000	167780000	127230000	120450000	0	103890000	149100000	151310000
Q07813	Apoptosis regulator BAX	Bax	1783100000	1596700000	1543400000	1373200000	1619400000	1745000000	1275600000	1438300000	1472400000	1315400000	1204300000	1289600000
Q9CYR0	Single-stranded DNA-binding protein, mitochondrial	Ssbp1	546170000	469150000	509920000	455490000	477120000	449620000	390480000	411860000	371380000	441840000	394910000	396250000
Q80ZM7	Transcription initiation factor IIA subunit 2	Gtf2a2	70000000	50309000	49385000	56269000	47805000	64800000	46306000	0	46531000	49501000	65370000	72606000
Q3KNM2	E3 ubiquitin-protein ligase MARCH5	2005-03-01	81121000	55708000	74562000	68732000	61711000	85947000	75054000	58216000	51842000	50999000	66775000	51293000
Q3THK7	GMP synthase [glutamine-hydrolyzing]	Gmps	4437000000	4512700000	4858200000	4800900000	4550100000	4668400000	3908500000	3833100000	4023400000	3824100000	3766700000	3692500000
P10923	Osteopontin	Spp1	114200000	116480000	134850000	131520000	136520000	133120000	92420000	118860000	122180000	113210000	99770000	88629000
Q3URK3	Methylcytosine dioxygenase TET1	Tet1	861110000	875330000	866700000	809210000	792670000	764210000	744640000	715350000	719610000	671760000	677330000	588480000
Q8BJZ4	28S ribosomal protein S35, mitochondrial	Mrps35	179530000	158030000	206130000	166530000	184110000	196830000	154560000	146140000	146390000	160310000	158760000	137960000
Q7TMX5	Protein SHQ1 homolog	Shq1	207680000	178710000	209020000	208970000	320060000	211710000	230220000	215900000	318070000	109960000	233070000	0
P62897	Cytochrome c, somatic	Cycs	1316900000	1144200000	1533900000	1442200000	1342800000	1336400000	1300300000	1078200000	1165200000	1187500000	1050800000	943800000
O08709	Peroxiredoxin-6	Prdx6	4207600000	3982000000	4098400000	3495900000	3450500000	3759400000	3168000000	3197400000	3253500000	2842100000	3297700000	3298200000
Q6A026	Sister chromatid cohesion protein PDS5 homolog A	Pds5a	1630400000	1876800000	1870900000	1852200000	1855600000	1846500000	1494700000	1451000000	1503800000	1532000000	1556600000	1524700000
Q3UFB2	Box C/D snoRNA protein 1	Znhit6	106140000	106690000	121010000	124390000	119190000	97419000	75249000	109840000	76174000	115620000	94725000	87826000
Q9Z265	Serine/threonine-protein kinase Chk2	Chek2	62902000	45500000	53745000	48834000	65516000	63813000	47806000	33055000	54444000	44963000	49158000	52846000
Q99PU7	Ubiquitin carboxyl-terminal hydrolase BAP1	Bap1	27555000	37199000	29448000	33146000	29181000	30845000	29911000	30158000	14645000	24926000	19119000	36677000
Q9DBF1	Alpha-aminoadipic semialdehyde dehydrogenase	Aldh7a1	840260000	724840000	849710000	700250000	644980000	658700000	608440000	675930000	568000000	570400000	659390000	583440000
Q9CR59	Growth arrest and DNA damage-inducible proteins-interacting protein 1	Gadd45gip1	68540000	48864000	73911000	62663000	65393000	78069000	54887000	76577000	49843000	54820000	40636000	53047000
Q8VE97	Serine/arginine-rich splicing factor 4	Srsf4	259840000	289920000	286590000	306970000	284620000	273040000	236600000	250670000	241300000	273750000	231850000	177400000
Q61686	Chromobox protein homolog 5	Cbx5	2169000000	1992000000	1956500000	1972000000	1905100000	1978300000	1899000000	1681200000	1631500000	1614300000	1856100000	1255600000
Q9CPT5	Nucleolar protein 16	Nop16	539810000	708040000	553480000	638930000	576840000	592560000	489320000	531250000	486290000	548670000	519750000	421910000
Q9WTK2	Chromodomain Y-like protein	Cdyl	0	14987000	14486000	18117000	19514000	20607000	18211000	10407000	16077000	19312000	8844600	0
Q6PE01	U5 small nuclear ribonucleoprotein 40 kDa protein	Snrnp40	985000000	944030000	951710000	811050000	828610000	948020000	743480000	761540000	803690000	787120000	798900000	648210000
P33611	DNA polymerase alpha subunit B	Pola2	254400000	304040000	300780000	268850000	294650000	286210000	221770000	262440000	240780000	217150000	254630000	222990000
Q91YD3	mRNA-decapping enzyme 1A	Dcp1a	120210000	99409000	126190000	98460000	114260000	139220000	102230000	125530000	74140000	91327000	106200000	80483000
P52196	Thiosulfate sulfurtransferase	Tst	197990000	200940000	168470000	199920000	195380000	214530000	158210000	193560000	164580000	164600000	138130000	159550000
REV__Q91XL2			21792000	0	0	13474000	0	11074000	0	7944900	8044500	8669400	13866000	0
Q9QXB9	Developmentally-regulated GTP-binding protein 2	Drg2	439980000	372760000	417680000	411900000	369730000	393090000	382910000	327140000	334010000	340450000	335090000	279920000
Q9D8W5	26S proteasome non-ATPase regulatory subunit 12	Psmd12	2949600000	3025500000	2988200000	2990800000	2975500000	3226000000	2483200000	2605300000	2630700000	2541800000	2524900000	2313200000
P33610	DNA primase large subunit	Prim2	232170000	212210000	221970000	221480000	261620000	244540000	187710000	168560000	215380000	199470000	217840000	170440000
Q8C5L7	RNA-binding protein 34	Rbm34	169090000	194480000	248280000	173760000	199760000	254020000	196400000	157340000	196260000	148730000	171570000	160520000
Q9JJT0	RNA 3-terminal phosphate cyclase-like protein	Rcl1	467290000	459570000	423110000	380680000	444880000	410320000	367640000	371880000	315590000	324450000	371240000	400210000
Q8BWZ3	N-alpha-acetyltransferase 25, NatB auxiliary subunit	Naa25	729620000	893990000	811940000	733540000	783800000	799580000	668530000	642770000	706520000	698910000	613580000	623020000
Q8BGF7	PAB-dependent poly(A)-specific ribonuclease subunit PAN2	Pan2	36387000	24324000	42480000	27278000	30051000	31278000	28769000	28758000	24370000	23362000	31371000	22924000
O08807	Peroxiredoxin-4	Prdx4	4541800000	4638300000	4134100000	4523500000	4570900000	3902100000	3633200000	3834800000	3444800000	3649900000	3892700000	3432200000
S4R1W5		Rbm6	398040000	315950000	324450000	335450000	299280000	328640000	272080000	303750000	306680000	242230000	287290000	253310000
Q9QUM9	Proteasome subunit alpha type-6	Psma6	3371400000	2997800000	3395900000	3071200000	3045000000	3141300000	2595000000	2659700000	2573700000	2817700000	2638500000	2541900000
Q5SSI6	U3 small nucleolar RNA-associated protein 18 homolog	Utp18	988480000	1036200000	1029100000	959270000	981100000	999940000	827320000	967310000	844200000	789790000	807080000	751880000
Q9D009	Putative lipoyltransferase 2, mitochondrial	Lipt2	12559000	9336100	15129000	12275000	14118000	11518000	13671000	18154000	14164000	0	0	16368000
Q9JIM1	Equilibrative nucleoside transporter 1	Slc29a1	100000000	110840000	113690000	97262000	117240000	95267000	91701000	86588000	80722000	90202000	90161000	88479000
Q6PNC0	DmX-like protein 1	Dmxl1	63484000	74493000	51680000	77444000	64167000	63692000	57925000	49146000	55294000	53151000	60129000	53050000
P70227	Inositol 1,4,5-trisphosphate receptor type 3	Itpr3	44180000	59191000	60041000	53793000	55526000	52703000	44121000	44785000	47236000	39891000	54756000	40055000
Q64674	Spermidine synthase	Srm	3286800000	3404300000	3675200000	3280500000	3109700000	3016800000	2721200000	2781700000	2692500000	2675300000	2790500000	2796900000
Q9R0M6	Ras-related protein Rab-9A	Rab9a	53052000	70490000	56624000	68343000	77998000	79501000	53205000	63405000	56070000	52603000	52244000	60427000
O35129	Prohibitin-2	Phb2	6114500000	6536500000	5662100000	6303600000	6568500000	6455200000	5182300000	4666000000	5416500000	5051800000	5071200000	5943600000
Q9CQS8;E9PW43	Protein transport protein Sec61 subunit beta	Sec61b;Gm10320	246700000	303410000	273760000	228530000	166150000	237700000	224090000	212110000	186300000	214800000	217220000	157770000
P97311	DNA replication licensing factor MCM6	Mcm6	8047500000	8033800000	8595600000	8338400000	8589900000	9118300000	6950600000	6842500000	7071500000	7234700000	7234700000	6892500000
Q91YE5	Bromodomain adjacent to zinc finger domain protein 2A	Baz2a	658420000	654640000	652100000	652160000	632760000	656150000	482850000	557740000	597650000	646940000	512890000	455030000
Q91YK2	Ribosomal RNA processing protein 1 homolog B	Rrp1b	1464900000	1479700000	1596500000	1628800000	1466000000	1357300000	1213200000	1306200000	1242300000	1329600000	1255400000	1144200000
Q9D051	Pyruvate dehydrogenase E1 component subunit beta, mitochondrial	Pdhb	2057100000	1727900000	2054300000	1910400000	1717400000	1858400000	1561100000	1467000000	1583300000	1605400000	1540500000	1678500000
Q9WTX6	Cullin-1	Cul1	788000000	889330000	955480000	830650000	863480000	934120000	742890000	733380000	788470000	746590000	700940000	672270000
Q9DCT6	Chromatin complexes subunit BAP18	Bap18	202300000	155960000	176600000	222340000	191940000	151520000	108030000	176520000	138790000	157900000	161140000	174990000
Q9WV03	Protein FAM50A	Fam50a	285400000	316270000	332150000	273130000	253350000	265300000	231010000	241450000	237290000	275550000	240660000	212330000
Q8C3W1	Uncharacterized protein C1orf198 homolog		14204000	17139000	0	15349000	20393000	0	19812000	20830000	0	15275000	0	0
REV__P97386			530650000	614330000	405990000	507590000	553980000	414090000	424270000	515280000	450190000	297350000	445650000	390080000
P28658	Ataxin-10	Atxn10	3119200000	3698700000	3442100000	3796500000	3946100000	3557700000	2886800000	2889900000	2978900000	2843000000	2957300000	3416800000
Q91VK1	Basic leucine zipper and W2 domain-containing protein 2	Bzw2	1083300000	1040700000	869080000	977610000	952550000	870140000	802390000	792260000	873200000	751940000	785220000	824510000
P61406	Telomerase-binding protein EST1A	Smg6	41075000	45438000	31344000	38381000	33809000	46978000	34856000	35975000	30232000	35468000	35842000	25219000
Q7TT18	Activating transcription factor 7-interacting protein 1	Atf7ip	587490000	634370000	647690000	579920000	588090000	574070000	506480000	483690000	474460000	575430000	500330000	470520000
L7N1Y0		Dnah7b	445430000	343080000	132900000	468900000	589800000	626940000	390990000	333510000	435060000	340620000	284000000	389270000
P18155	Bifunctional methylenetetrahydrofolate dehydrogenase/cyclohydrolase, mitochondrial;NAD-dependent methylenetetrahydrofolate dehydrogenase;Methenyltetrahydrofolate cyclohydrolase	Mthfd2	1026200000	987870000	865360000	883370000	959800000	994000000	798010000	802870000	778070000	814720000	773430000	802910000
Q78IK4	MICOS complex subunit Mic27	Apool	186650000	219200000	192010000	203150000	215500000	238390000	162420000	180880000	164330000	177920000	182760000	178890000
Q64520	Guanylate kinase	Guk1	47781000	55281000	58501000	75700000	83738000	97290000	57405000	43697000	78111000	56538000	56268000	57120000
Q8CAQ8	MICOS complex subunit Mic60	Immt	3304900000	3170300000	3091200000	3139100000	3190700000	3090100000	2665700000	2693200000	2588900000	2610800000	2644100000	2650200000
P99026	Proteasome subunit beta type-4	Psmb4	1980500000	1695800000	1949600000	1835900000	1725000000	1777200000	1609100000	1374500000	1583800000	1556200000	1468100000	1568900000
Q6P1B1	Xaa-Pro aminopeptidase 1	Xpnpep1	918870000	966780000	958570000	975000000	1003400000	964990000	788400000	839020000	827550000	822900000	787500000	771000000
Q9R0Q7	Prostaglandin E synthase 3	Ptges3	7564300000	7353000000	8378200000	9177300000	10427000000	9341200000	7207000000	7760000000	6946900000	8253100000	7491800000	6017000000
Q9JHS3	Ragulator complex protein LAMTOR2	Lamtor2	72944000	87738000	80554000	86282000	74915000	84359000	72543000	57177000	64125000	64935000	84102000	64123000
O54781	SRSF protein kinase 2;SRSF protein kinase 2 N-terminal;SRSF protein kinase 2 C-terminal	Srpk2	54293000	55289000	52597000	50964000	45171000	47023000	50492000	48868000	40687000	33601000	48092000	33697000
Q3URQ0	Testis-expressed sequence 10 protein	Tex10	966840000	999590000	971640000	902440000	888180000	1052300000	802560000	837270000	786580000	763990000	806230000	840740000
Q9CZU4	GTPase Era, mitochondrial	Eral1	1109700000	1134400000	1105400000	1140900000	1344000000	1487500000	764680000	1119100000	979000000	1269000000	1063500000	935590000
Q9Z2D6	Methyl-CpG-binding protein 2	Mecp2	26301000	27399000	17733000	14550000	21317000	22470000	19186000	24177000	0	20394000	28434000	16472000
Q497V5	S1 RNA-binding domain-containing protein 1	Srbd1	109790000	127000000	128750000	117270000	122780000	109290000	110360000	94228000	102070000	76052000	111070000	104860000
Q64737	Trifunctional purine biosynthetic protein adenosine-3;Phosphoribosylamine--glycine ligase;Phosphoribosylformylglycinamidine cyclo-ligase;Phosphoribosylglycinamide formyltransferase	Gart	11784000000	11703000000	12562000000	11722000000	12228000000	11784000000	9882100000	9914900000	10371000000	9730900000	9821800000	10413000000
P36552	Oxygen-dependent coproporphyrinogen-III oxidase, mitochondrial	Cpox	104230000	105180000	97796000	104700000	137290000	151120000	85669000	98186000	95783000	99600000	112450000	95203000
Q9CZ42	ATP-dependent (S)-NAD(P)H-hydrate dehydratase	Carkd	16327000	22375000	10681000	14423000	14813000	12492000	22077000	8584600	11148000	7306200	16452000	10790000
P08556	GTPase NRas	Nras	34545000	25704000	18127000	26664000	17470000	20587000	16940000	23787000	15236000	20824000	43150000	0
Q91YR7	Pre-mRNA-processing factor 6	Prpf6	1559900000	1797300000	1561900000	1702500000	1666400000	1751900000	1340800000	1431600000	1440900000	1429200000	1350500000	1422200000
Q9D4H8	Cullin-2	Cul2	1405100000	1334800000	1376100000	1427400000	1455000000	1344700000	1232000000	1144600000	1159900000	1121800000	1246600000	1089600000
P62320	Small nuclear ribonucleoprotein Sm D3	Snrpd3	2301500000	2245900000	2846000000	2547000000	2225300000	2844300000	2309300000	2138700000	2059600000	2115400000	2311800000	1652400000
Q99LH1	Nucleolar GTP-binding protein 2	Gnl2	608060000	513260000	516190000	498640000	515820000	491240000	409870000	445850000	458160000	414210000	458530000	449520000
Q9Z1B5	Mitotic spindle assembly checkpoint protein MAD2A	Mad2l1	615230000	508490000	649620000	646430000	566290000	599710000	469850000	502800000	456500000	547570000	414840000	615890000
P69566	Ran-binding protein 9	Ranbp9	143810000	103380000	144290000	133510000	98111000	114630000	91234000	97672000	97735000	108060000	116590000	107500000
Q6PCL9	Poly(A) polymerase gamma	Papolg	45104000	33235000	39504000	83646000	85239000	79926000	49630000	58696000	76977000	21274000	65486000	35487000
Q6NZB0	DnaJ homolog subfamily C member 8	Dnajc8	2351700000	2483400000	2797700000	2813900000	2692900000	2779200000	2222100000	2285000000	2347400000	2217000000	2381400000	1900800000
Q925I1	ATPase family AAA domain-containing protein 3	Atad3	1482500000	1442800000	1454600000	1510000000	1555000000	1378100000	1299700000	1235200000	1286900000	1204700000	1159600000	1215600000
Q64430	Copper-transporting ATPase 1	Atp7a	58019000	49487000	48380000	56802000	60036000	66640000	44885000	36567000	47241000	51624000	60188000	44197000
Q9CZR8	Elongation factor Ts, mitochondrial	Tsfm	885820000	740590000	1034100000	804180000	734280000	805880000	622810000	715220000	720240000	762390000	803800000	575200000
P11103	Poly [ADP-ribose] polymerase 1	Parp1	11191000000	10069000000	11264000000	11054000000	10465000000	10590000000	8984500000	9436500000	9227400000	9313100000	8788900000	8517100000
Q8R1R3	StAR-related lipid transfer protein 7, mitochondrial	Stard7	14242000	13535000	14602000	0	0	0	12069000	15527000	0	0	8000000	0
P17012;P23607	Zinc finger X-chromosomal protein;Zinc finger autosomal protein	Zfx;Zfa	7495600	9186800	6068100	9287400	8541900	5515500	4712000	8818300	5085000	0	9165100	10950000
Q9D1Q1	M-phase phosphoprotein 6	Mphosph6	149570000	102760000	135380000	139330000	83366000	109670000	90198000	102920000	93642000	98503000	121470000	98391000
Q8BNV1	tRNA (uracil-5-)-methyltransferase homolog A	Trmt2a	224270000	214660000	249620000	234260000	219790000	249960000	176480000	197250000	200120000	193160000	203440000	199810000
Q7TNC4	Putative RNA-binding protein Luc7-like 2	Luc7l2	1759600000	1750700000	1915400000	2159600000	1951900000	2092500000	1706900000	1881300000	1651000000	1474700000	1709900000	1350300000
REV__Q9Z0X1			111870000	184230000	194630000	0	153570000	0	137290000	117280000	0	0	146020000	140920000
Q80U95	Ubiquitin-protein ligase E3C	Ube3c	343400000	389380000	399440000	361070000	454100000	428530000	283980000	315650000	332480000	350940000	347330000	366790000
P43247	DNA mismatch repair protein Msh2	Msh2	8183700000	7486900000	7431200000	7588300000	8177500000	7781300000	6878500000	6429100000	6668100000	6428200000	6529300000	6285900000
Q8BMI0	F-box only protein 38	Fbxo38	16684000	16281000	22161000	27013000	29333000	21823000	19808000	13982000	19457000	22194000	15752000	20881000
Q61216	Double-strand break repair protein MRE11A	Mre11a	193380000	216750000	172810000	184720000	170500000	183780000	161200000	144340000	182890000	166210000	143410000	145440000
Q8K4L0	ATP-dependent RNA helicase DDX54	Ddx54	794740000	731050000	743270000	667740000	642640000	717780000	588960000	621140000	583700000	534390000	626540000	659160000
P42859	Huntingtin	Htt	100920000	82812000	88927000	80421000	97379000	86315000	96209000	90644000	70807000	51878000	71388000	70690000
Q5XG71	Small subunit processome component 20 homolog	Utp20	2190100000	2366000000	2235900000	2245400000	2341400000	2185900000	1978500000	1833800000	2054300000	1777600000	1798700000	1970000000
Q3TMP1		Gtf3c3	142870000	143330000	137560000	150770000	135170000	169170000	127660000	117860000	124490000	120560000	115920000	132980000
Q9JM76	Actin-related protein 2/3 complex subunit 3	Arpc3	464580000	389540000	538230000	396240000	399630000	408840000	359780000	340540000	457000000	374750000	351400000	302050000
Q99LG4	Tetratricopeptide repeat protein 5	Ttc5	61730000	70510000	81042000	75044000	75295000	78671000	68062000	63810000	59455000	66392000	50451000	64057000
Q5SS00	DBF4-type zinc finger-containing protein 2 homolog	Zdbf2	543620000	619370000	549790000	650750000	585000000	596380000	475380000	509810000	470630000	532420000	528530000	467360000
Q9DCL8	Protein phosphatase inhibitor 2	Ppp1r2	376610000	410240000	453170000	443590000	393700000	458280000	328900000	285060000	433920000	351460000	374110000	361070000
Q3TKY6	Peptidyl-prolyl cis-trans isomerase CWC27 homolog	Cwc27	213790000	247290000	202050000	191250000	183870000	184050000	154470000	195110000	158040000	177420000	171960000	172040000
Q9Z179	SHC SH2 domain-binding protein 1	Shcbp1	124220000	135510000	112490000	114260000	118830000	133190000	115830000	93093000	96050000	122070000	80979000	113770000
E9Q5C9		Nolc1	3157200000	3401100000	2778600000	3225400000	3004900000	2982700000	2588800000	2901400000	2386800000	2221400000	2817000000	2708400000
Q3TZX8	Polynucleotide 5-hydroxyl-kinase NOL9	Nol9	535860000	497150000	518660000	532820000	437360000	473200000	400840000	444780000	407620000	434790000	429430000	405400000
Q3TXT3	SOSS complex subunit C	Inip	21535000	7158500	29678000	20010000	17255000	24849000	13855000	14570000	23225000	19863000	15690000	14297000
P56960	Exosome component 10	Exosc10	768060000	670090000	824810000	715170000	694120000	656680000	566450000	642040000	580440000	569670000	599650000	688550000
Q8K4F6	Probable 28S rRNA (cytosine-C(5))-methyltransferase	Nsun5	123850000	112640000	99154000	108840000	103350000	117100000	107390000	100480000	89982000	99295000	97897000	65167000
Q9DBD5	Proline-, glutamic acid- and leucine-rich protein 1	Pelp1	2007200000	2115900000	2071400000	1946700000	1755300000	1816700000	1589700000	1701700000	1757000000	1637000000	1408600000	1777300000
Q8R2M2	Deoxynucleotidyltransferase terminal-interacting protein 2	Dnttip2	1033400000	930550000	1080400000	965740000	891620000	1017100000	859880000	894240000	830260000	797270000	917620000	689050000
Q8R323	Replication factor C subunit 3	Rfc3	687530000	678630000	689530000	638240000	708200000	640220000	461300000	553080000	634590000	597850000	572050000	588880000
Q99N85	28S ribosomal protein S18a, mitochondrial	Mrps18a	34226000	52086000	42399000	55004000	59220000	60236000	52987000	32933000	47813000	49645000	29418000	42818000
Q60759	Glutaryl-CoA dehydrogenase, mitochondrial	Gcdh	120570000	109160000	99439000	88904000	103140000	87517000	81688000	89409000	89872000	73722000	83983000	94620000
P53986	Monocarboxylate transporter 1	Slc16a1	541760000	470780000	541600000	478870000	550140000	547140000	474750000	404440000	428530000	471300000	404920000	457020000
Q80U70	Polycomb protein Suz12	Suz12	797490000	822800000	929740000	862110000	801350000	896150000	664680000	731710000	817490000	797540000	677430000	622630000
Q9CYH6	Ribosome biogenesis regulatory protein homolog	Rrs1	1151600000	1159200000	1337500000	1234900000	1322700000	1113000000	1108900000	1169200000	897390000	1026200000	1149400000	825440000
Q921J4	Ubiquitin-conjugating enzyme E2 S	Ube2s	276650000	281910000	289570000	275490000	332590000	289900000	232880000	250150000	200200000	241830000	248900000	299610000
Q80XP8	Protein FAM76B	Fam76b	189520000	164260000	182690000	146010000	185810000	162700000	149810000	139880000	181150000	146340000	137690000	115290000
Q7TPR4	Alpha-actinin-1	Actn1	5151800000	4577000000	4859700000	4835200000	5153900000	5095300000	4179600000	4221400000	4374800000	4157700000	4189500000	3922700000
Q3V0K9	Plastin-1	Pls1	39837000	46212000	64090000	37897000	59302000	38809000	43424000	38048000	47059000	35669000	43321000	34019000
Q8C3I8	Protein HGH1 homolog	Hgh1	118960000	119280000	138980000	133980000	113350000	123360000	101990000	101750000	114280000	99525000	95661000	118300000
Q62172	RalA-binding protein 1	Ralbp1	1396900000	1479300000	1518400000	1033200000	1362600000	1080400000	1190300000	1192100000	1301200000	849570000	1097900000	1015500000
Q9CWU9	Nucleoporin Nup37	Nup37	667120000	574860000	581030000	551550000	594400000	697780000	507610000	511580000	488440000	517310000	549070000	522530000
Q80YD1	ATP-dependent RNA helicase SUPV3L1, mitochondrial	Supv3l1	138590000	155900000	144880000	158220000	165720000	168940000	116480000	126400000	113690000	118020000	167210000	145650000
P63166	Small ubiquitin-related modifier 1	Sumo1	631200000	542960000	779670000	737910000	512670000	596730000	539560000	573870000	604150000	555600000	520730000	416830000
Q5SWU9	Acetyl-CoA carboxylase 1;Biotin carboxylase	Acaca	1422000000	1515400000	1523500000	1435200000	1465800000	1420300000	1246900000	1261300000	1181600000	1284100000	1272600000	1172700000
Q9JJD0	THAP domain-containing protein 11	Thap11	21328000	18264000	21101000	9643800	19271000	18858000	14772000	18000000	17300000	12288000	9757000	19520000
Q8CGB3	Uveal autoantigen with coiled-coil domains and ankyrin repeats	Uaca	108930000	102120000	171150000	110800000	130950000	152460000	102680000	97757000	90246000	136930000	120180000	108170000
Q9JJA4	Ribosome biogenesis protein WDR12	Wdr12	1675900000	1543400000	1631400000	1596000000	1791700000	1749500000	1592900000	1342100000	1446800000	1459700000	1260600000	1336800000
P33175	Kinesin heavy chain isoform 5A	Kif5a	84814000	101330000	71100000	51820000	71057000	46815000	67821000	50053000	65063000	50361000	60422000	67097000
Q9CQS2	H/ACA ribonucleoprotein complex subunit 3	Nop10	678520000	597750000	739070000	644350000	629260000	635630000	583850000	641020000	514100000	597770000	521290000	459540000
Q9D172	ES1 protein homolog, mitochondrial	D10Jhu81e	195950000	223120000	190150000	225090000	231910000	230950000	180080000	160700000	167890000	213030000	192500000	182350000
Q8CIL4	Uncharacterized protein C1orf131 homolog		176800000	235020000	186620000	240360000	263580000	222350000	191310000	200830000	189820000	175870000	195340000	166960000
Q99PU8	Putative ATP-dependent RNA helicase DHX30	Dhx30	1102800000	1231200000	1124200000	1154900000	1151200000	1159100000	1026500000	990740000	1017500000	947450000	912330000	959720000
P23475	X-ray repair cross-complementing protein 6	Xrcc6	1504700000	1538300000	1340800000	1352900000	1551600000	1319600000	1315400000	1190700000	1308200000	1123200000	1189400000	1152600000
Q9CQ89	Protein CutA	Cuta	28066000	0	29463000	32387000	21985000	15172000	9607600	13082000	24960000	16941000	13416000	29460000
P51410;A0A140T8T4	60S ribosomal protein L9	Rpl9	8013100000	9092000000	8456800000	10545000000	10376000000	9102500000	8435600000	7475000000	7974700000	8153300000	6978400000	7995500000
P61327;Q9CQL1	Protein mago nashi homolog;Protein mago nashi homolog 2	Magoh;Magohb	1685200000	1775300000	1696900000	1794400000	1904700000	1793700000	1428300000	1307100000	1526800000	1658200000	1607300000	1480700000
P42932	T-complex protein 1 subunit theta	Cct8	20401000000	20291000000	21268000000	19378000000	21005000000	20533000000	17582000000	17051000000	17289000000	18380000000	17455000000	16185000000
Q9EQS3	C-Myc-binding protein	Mycbp	134820000	106110000	136460000	128340000	103240000	137160000	96886000	107210000	115300000	121400000	89507000	100870000
Q60715	Prolyl 4-hydroxylase subunit alpha-1	P4ha1	247370000	218300000	237190000	231660000	215800000	240600000	172000000	193700000	201450000	214750000	218340000	176520000
Q6ZPY2	Protein SMG5	Smg5	27694000	15958000	23063000	15057000	21918000	16154000	0	21158000	20901000	23640000	17174000	18547000
Q9D0R8	Protein LSM12 homolog	Lsm12	415970000	434040000	449700000	419510000	444600000	405250000	333340000	346000000	361360000	337790000	381920000	413770000
A2BE28	Ribosomal biogenesis protein LAS1L	Las1l	850720000	919630000	849970000	834120000	802000000	822880000	727890000	648770000	741410000	684630000	745870000	750600000
Q9QY24	Z-DNA-binding protein 1	Zbp1	52958000	16399000	15708000	25551000	31632000	24000000	22684000	22144000	27323000	23257000	20798000	24510000
Q9D8X2	Coiled-coil domain-containing protein 124	Ccdc124	542800000	415870000	474980000	448700000	405360000	508830000	443180000	433960000	421840000	422020000	374990000	271240000
Q8R2U4	N-terminal Xaa-Pro-Lys N-methyltransferase 1;N-terminal Xaa-Pro-Lys N-methyltransferase 1, N-terminally processed	Ntmt1	27394000	23683000	39867000	25451000	28505000	28174000	27431000	25584000	18685000	24330000	22464000	28060000
Q9WVG6	Histone-arginine methyltransferase CARM1	Carm1	637020000	643130000	550800000	583750000	555450000	588010000	491230000	474510000	495980000	531500000	492670000	527390000
Q8BPM2	Mitogen-activated protein kinase kinase kinase kinase 5	Map4k5	29328000	37326000	39710000	42299000	33315000	32500000	36091000	33410000	0	54455000	31408000	26281000
Q5U4C3	Splicing factor, arginine/serine-rich 19	Scaf1	62102000	66560000	51544000	52690000	57917000	60689000	67106000	51782000	48601000	47443000	45563000	37207000
P62806	Histone H4	Hist1h4a	92262000000	112350000000	91800000000	100340000000	113670000000	117400000000	94104000000	89418000000	90136000000	78617000000	92832000000	86718000000
P50544	Very long-chain specific acyl-CoA dehydrogenase, mitochondrial	Acadvl	284290000	229980000	229570000	203420000	243030000	230270000	197040000	204050000	210390000	223350000	205750000	163060000
Q9D1J3	SAP domain-containing ribonucleoprotein	Sarnp	4054100000	4074200000	4823600000	4483100000	3546500000	3737900000	3710100000	3747600000	3988900000	3732800000	3397400000	2370700000
Q03147	Cyclin-dependent kinase 7	Cdk7	300750000	371260000	431750000	350880000	390550000	352960000	274840000	296830000	320920000	307940000	324950000	337490000
P51432	1-phosphatidylinositol 4,5-bisphosphate phosphodiesterase beta-3	Plcb3	246310000	265590000	239040000	273060000	295870000	267820000	218320000	238610000	188800000	237630000	239580000	222960000
O35286	Pre-mRNA-splicing factor ATP-dependent RNA helicase DHX15	Dhx15	4589300000	4918600000	4391400000	4808000000	4686600000	4738900000	4067600000	3931900000	4009100000	3879500000	3942800000	4027000000
Q8BH69	Selenide, water dikinase 1	Sephs1	394980000	368280000	409180000	362110000	377080000	414860000	364000000	353170000	299480000	368860000	327920000	259600000
Q8CIM8	Integrator complex subunit 4	Ints4	336850000	310660000	336130000	320160000	322670000	342450000	260770000	297410000	266970000	281340000	286180000	277280000
P62900	60S ribosomal protein L31	Rpl31	9328700000	11984000000	11106000000	10770000000	9592700000	10881000000	8863600000	9308500000	8809900000	8927800000	9440800000	8651100000
Q8R480	Nuclear pore complex protein Nup85	Nup85	1750400000	1687100000	1849100000	1685800000	1522100000	1636900000	1598200000	1506100000	1447200000	1281900000	1434300000	1326400000
Q61881	DNA replication licensing factor MCM7	Mcm7	7047200000	6950900000	6799000000	7288600000	7172200000	7235700000	6060700000	5788200000	5929400000	6004900000	6186300000	6084700000
REV__K7N6T8;REV__K7N746;REV__J3QM54;REV__L7N285;REV__K7N6X9;REV__K7N6Y6;REV__K7N6V0;REV__E9PW52;REV__M0QWW3;REV__M0QWX9;REV__L7N298;REV__E9Q9P5;REV__K7N760;REV__K7N6V4;REV__E9Q6Y1;REV__E9Q2Q1;REV__E9Q2A7;REV__K7N6U2			65168000	130450000	0	110600000	0	0	125320000	134520000	0	0	0	0
Q7TQK1	Integrator complex subunit 7	Ints7	274040000	256200000	284480000	270170000	271990000	265490000	241460000	223850000	242780000	198380000	239150000	231300000
P62849	40S ribosomal protein S24	Rps24	3318000000	3298000000	3863100000	3591600000	3580000000	3566400000	2946900000	2585500000	3288200000	3615900000	2644200000	2930400000
P83882	60S ribosomal protein L36a	Rpl36a	4940400000	5870900000	7600300000	7996300000	6871600000	8319400000	6904900000	5686100000	6279300000	6188200000	6015600000	4239200000
Q91W36	Ubiquitin carboxyl-terminal hydrolase 3	Usp3	78296000	100710000	80865000	113280000	103680000	90212000	71983000	62572000	72982000	72597000	78007000	123260000
Q9QYL7	Activator of basal transcription 1	Abt1	167570000	135910000	170270000	122820000	126670000	183140000	121440000	141200000	110970000	136080000	144050000	115810000
Q8BY02	NF-kappa-B-repressing factor	Nkrf	100540000	119620000	88417000	101750000	81689000	90123000	85980000	88815000	76867000	88437000	72488000	81725000
P62827;Q14AA6	GTP-binding nuclear protein Ran	Ran;1700009N14Rik	24415000000	24257000000	23838000000	23672000000	27964000000	25545000000	21935000000	20782000000	20954000000	22985000000	23801000000	16668000000
Q6NZL1		Dhx37	143140000	138190000	130640000	137660000	164810000	152250000	110770000	117120000	112310000	123430000	125950000	146490000
Q8CG72	Poly(ADP-ribose) glycohydrolase ARH3	Adprhl2	117030000	150960000	148420000	141100000	130440000	130660000	100600000	133870000	143460000	105710000	109880000	101740000
P43275	Histone H1.1	Hist1h1a	8630500000	9668600000	13587000000	11799000000	12780000000	13593000000	13193000000	11774000000	8919500000	10293000000	9597400000	5733000000
Q99LL5	Periodic tryptophan protein 1 homolog	Pwp1	884110000	889480000	832010000	846940000	962480000	748630000	791170000	655130000	741380000	727630000	735620000	736480000
A2RSY6	TRMT1-like protein	Trmt1l	189020000	180860000	171380000	178330000	141110000	152780000	131070000	136420000	152040000	154140000	118590000	169030000
Q6ZWY9;Q64525;Q64478;P10854;Q8CGP2;Q64475;P10853;Q8CGP1;P70696	Histone H2B type 1-C/E/G;Histone H2B type 2-B;Histone H2B type 1-H;Histone H2B type 1-M;Histone H2B type 1-P;Histone H2B type 1-B;Histone H2B type 1-F/J/L;Histone H2B type 1-K;Histone H2B type 1-A	Hist1h2bc;Hist2h2bb;Hist1h2bh;Hist1h2bm;Hist1h2bp;Hist1h2bb;Hist1h2bf;Hist1h2bk;Hist1h2ba	86018000000	103380000000	81195000000	84696000000	92755000000	81012000000	79808000000	73542000000	74434000000	65333000000	72940000000	83559000000
Q640M1	U3 small nucleolar RNA-associated protein 14 homolog A	Utp14a	767180000	755020000	694420000	700190000	657060000	629880000	669390000	633640000	609410000	521600000	572730000	566920000
P19783	Cytochrome c oxidase subunit 4 isoform 1, mitochondrial	Cox4i1	1641200000	1585000000	1750500000	1797600000	1533200000	1559500000	1382900000	1309900000	1434000000	1391400000	1752800000	1117400000
P61290	Proteasome activator complex subunit 3	Psme3	1152100000	1212800000	1385600000	1151500000	1377800000	1270800000	1195600000	1104700000	1181700000	1176900000	800570000	962150000
Q8K3G5	Inactive serine/threonine-protein kinase VRK3	Vrk3	25146000	0	18611000	22611000	20548000	32614000	20322000	21089000	19398000	13751000	13794000	13318000
P09925	Surfeit locus protein 1	Surf1	29357000	44124000	25562000	30933000	0	33592000	0	30060000	32984000	22377000	27535000	26176000
Q9D903	Probable rRNA-processing protein EBP2	Ebna1bp2	1609100000	1515100000	1783200000	1595100000	1473800000	1643500000	1477500000	1331100000	1314900000	1389900000	1430300000	1239900000
REV__A2CG29			88855000	50580000	61945000	47936000	77918000	42975000	45635000	64106000	43253000	44050000	73312000	44625000
P22907	Porphobilinogen deaminase	Hmbs	363440000	346690000	359450000	321950000	333430000	297000000	270460000	280870000	298280000	272980000	259540000	338350000
Q6P7W5	tRNA-splicing endonuclease subunit Sen2	Tsen2	16547000	15316000	17950000	0	7912300	12419000	12220000	14747000	10593000	5316900	16821000	0
Q8CC86	Nicotinate phosphoribosyltransferase	Naprt	71985000	72178000	70445000	53223000	75434000	48080000	56467000	73810000	49043000	45241000	52903000	55650000
CON__Q29443;CON__Q0IIK2			590570000	553760000	658780000	601540000	671680000	610830000	572710000	543170000	543320000	515430000	535680000	428710000
Q9QXX8	Nuclear fragile X mental retardation-interacting protein 1	Nufip1	127530000	126930000	129470000	126690000	124600000	124480000	117720000	112070000	108460000	114470000	91536000	102630000
Q9Z130	Heterogeneous nuclear ribonucleoprotein D-like	Hnrnpdl	3048600000	2857900000	2978500000	2637100000	2361500000	2558400000	2414600000	2429700000	2156300000	2119700000	2391700000	2488400000
Q8VHN8	Protein syndesmos	Nudt16l1	185140000	181910000	152030000	164400000	145110000	145880000	143740000	139140000	155430000	134600000	135610000	121320000
P18911;P11416	Retinoic acid receptor gamma;Retinoic acid receptor alpha	Rarg;Rara	25767000	25184000	20325000	22408000	29716000	30477000	15964000	18144000	32268000	22756000	18500000	23452000
P32020	Non-specific lipid-transfer protein	Scp2	481580000	406080000	329650000	423090000	405240000	429090000	343340000	296990000	324700000	446960000	324000000	373660000
Q8JZM7	Parafibromin	Cdc73	765140000	749560000	768020000	737420000	699350000	762610000	621510000	624140000	679390000	690710000	590190000	615560000
REV__P97461			167120000	154450000	206570000	163230000	159090000	190460000	163910000	148490000	156650000	146220000	148310000	124050000
Q9CQ49	Nuclear cap-binding protein subunit 2	Ncbp2	142030000	97782000	137440000	159320000	134920000	109330000	97377000	107790000	116090000	122180000	97117000	125290000
Q3V3R1	Monofunctional C1-tetrahydrofolate synthase, mitochondrial	Mthfd1l	4485100000	4222200000	4320000000	4302700000	4469100000	4352500000	3573600000	3532300000	3727000000	4057300000	3776100000	3636500000
Q3V1L4	Cytosolic purine 5-nucleotidase	Nt5c2	170540000	135910000	157690000	160960000	175590000	153850000	136400000	135770000	134960000	126680000	154650000	125680000
Q62376	U1 small nuclear ribonucleoprotein 70 kDa	Snrnp70	5258300000	5258200000	5742000000	5644400000	5539900000	5471400000	4737900000	4789100000	4953800000	4952900000	4402700000	4243000000
Q3TLP5	Enoyl-CoA hydratase domain-containing protein 2, mitochondrial	Echdc2	219040000	186790000	191410000	202540000	266710000	221730000	196830000	135000000	209370000	158390000	186870000	212620000
O09111	NADH dehydrogenase [ubiquinone] 1 beta subcomplex subunit 11, mitochondrial	Ndufb11	86113000	54399000	81914000	66953000	86076000	86253000	85130000	65894000	63968000	78660000	46191000	54121000
P62309	Small nuclear ribonucleoprotein G	Snrpg	475300000	413880000	470210000	516880000	434600000	452540000	366730000	409240000	386730000	396390000	375950000	423020000
Q9R1C7	Pre-mRNA-processing factor 40 homolog A	Prpf40a	1014800000	966680000	1152200000	1012700000	933880000	867570000	826240000	864100000	836270000	836070000	858180000	855530000
P80317	T-complex protein 1 subunit zeta	Cct6a	16510000000	15523000000	15208000000	15935000000	18310000000	15486000000	13829000000	12842000000	13353000000	14472000000	13612000000	14670000000
P42208	Septin-2	2002-09-01	1487800000	1482600000	1546500000	1634500000	1722400000	1660700000	1280000000	1230400000	1420000000	1443600000	1335100000	1430000000
O88448	Kinesin light chain 2	Klc2	167970000	173240000	182970000	198220000	202480000	214490000	157150000	187620000	143990000	150140000	192410000	141540000
Q921I2	Kelch domain-containing protein 4	Klhdc4	687040000	605240000	714130000	658890000	672840000	759060000	570780000	584590000	574400000	555810000	639360000	573810000
P43024	Cytochrome c oxidase subunit 6A1, mitochondrial	Cox6a1	120480000	65075000	122440000	87419000	46827000	142280000	73098000	102850000	70413000	85808000	87544000	79439000
Q9Z0X1	Apoptosis-inducing factor 1, mitochondrial	Aifm1	1248800000	1245000000	1353000000	1275400000	1225800000	1321700000	1123700000	1126300000	1083600000	1126100000	1060200000	1031700000
Q8BGZ4	Cell division cycle protein 23 homolog	Cdc23	296710000	347800000	284540000	266410000	263790000	300170000	306750000	256990000	228140000	207940000	244180000	258950000
E9Q3P4		Cenpf	916610000	776140000	855700000	796150000	817040000	805920000	667470000	728240000	639390000	704100000	844680000	659900000
Q8C1D8	Protein IWS1 homolog	Iws1	300120000	264070000	297140000	297960000	282860000	225010000	252790000	231090000	228430000	250570000	231020000	230560000
P62915	Transcription initiation factor IIB	Gtf2b	180540000	141780000	224400000	160230000	171660000	130650000	135910000	151840000	138270000	152750000	144200000	139610000
P27641	X-ray repair cross-complementing protein 5	Xrcc5	1299200000	1396600000	1378300000	1373700000	1259400000	1314200000	1139000000	1009400000	1145100000	1075100000	1203800000	1283400000
Q8BHS3	Pre-mRNA-splicing factor RBM22	Rbm22	260050000	299890000	291740000	265190000	248860000	218310000	249760000	236470000	173120000	219670000	254560000	220310000
Q99KI0	Aconitate hydratase, mitochondrial	Aco2	5912000000	6113600000	5955800000	6170700000	6141100000	5846100000	5064700000	5339400000	5530300000	5233500000	5066200000	4654800000
Q9DBE9	pre-rRNA processing protein FTSJ3	Ftsj3	2054400000	1947100000	2020300000	1895300000	1840100000	1774700000	1694200000	1697700000	1643700000	1529700000	1551500000	1740400000
Q9CQ22	Ragulator complex protein LAMTOR1	Lamtor1	90694000	61165000	72947000	75590000	90104000	86334000	59898000	64642000	78168000	74025000	70709000	60408000
Q9WUL7	ADP-ribosylation factor-like protein 3	Arl3	71541000	78030000	38591000	53115000	46810000	47929000	67416000	46746000	27260000	28316000	41875000	75801000
Q9CWZ3;A0A0N4SUH6	RNA-binding protein 8A	Rbm8a	1847500000	1840800000	1967300000	1784700000	1482800000	1528200000	1311500000	1445000000	1423800000	1767900000	1646700000	1345200000
Q6PIP5	NudC domain-containing protein 1	Nudcd1	307560000	352010000	335340000	289740000	341950000	311910000	298310000	247240000	282860000	250740000	290300000	288990000
P28667	MARCKS-related protein	Marcksl1	1548900000	1468400000	1524700000	2019500000	1605300000	1816300000	1289300000	1634800000	1317400000	1512300000	1430200000	1357100000
Q9Z2X2	26S proteasome non-ATPase regulatory subunit 10	Psmd10	99420000	121330000	115670000	147460000	184050000	180180000	99192000	96616000	143250000	137280000	121280000	128140000
Q99JY0	Trifunctional enzyme subunit beta, mitochondrial;3-ketoacyl-CoA thiolase	Hadhb	1845500000	2055000000	1812700000	1968100000	2106300000	1794500000	1694200000	1685900000	1669700000	1592400000	1583900000	1686400000
P56371	Ras-related protein Rab-4A	Rab4a	722810000	692170000	856100000	635960000	666930000	823400000	629580000	528280000	658950000	592510000	716960000	637220000
Q8BP47	Asparagine--tRNA ligase, cytoplasmic	Nars	4738200000	4327000000	4990500000	4843000000	4700500000	4610000000	3790300000	4267500000	4201700000	4168500000	4092900000	3624400000
Q9JIQ3	Diablo homolog, mitochondrial	Diablo	67993000	95783000	95359000	87737000	108160000	89378000	80853000	92331000	76477000	73161000	78212000	64966000
P26516	26S proteasome non-ATPase regulatory subunit 7	Psmd7	1930900000	2236600000	1924100000	2148100000	2032200000	1777800000	1662100000	1724600000	1573900000	1666700000	1843200000	1843800000
Q8VDW0	ATP-dependent RNA helicase DDX39A	Ddx39a	3190800000	2789900000	2763500000	2743600000	3652300000	2967900000	2973600000	2419900000	2507300000	2483400000	2374200000	2743300000
Q80X41	Serine/threonine-protein kinase VRK1	Vrk1	931350000	956430000	875490000	935670000	923960000	918860000	763180000	839670000	755230000	733630000	869940000	782720000
Q7TNL7		Dusp9	95071000	119380000	110340000	97580000	95228000	98173000	77354000	96736000	52514000	85984000	103120000	111500000
Q8BMK0	Centrosomal protein of 85 kDa	Cep85	76526000	87516000	77361000	91947000	69555000	72352000	62569000	72975000	76866000	57202000	62763000	74655000
Q811U4	Mitofusin-1	Mfn1	165010000	182870000	220720000	214390000	213190000	231070000	177810000	197470000	155050000	171700000	171300000	177990000
Q3TIX9	U4/U6.U5 tri-snRNP-associated protein 2	Usp39	569230000	493330000	486720000	527670000	561170000	509860000	477280000	440730000	432410000	440830000	426070000	479840000
Q9CWS4	Integrator complex subunit 11	Cpsf3l	88004000	74469000	58865000	73983000	79438000	72142000	66921000	59134000	77513000	55069000	71767000	52506000
K7N6H3;B8JJZ4		Zfp934;Zfp808	52608000	42123000	71608000	70569000	52169000	54987000	53625000	52816000	33435000	72635000	45351000	36959000
P17751	Triosephosphate isomerase	Tpi1	10622000000	10004000000	11216000000	9174600000	8932300000	9435700000	7839500000	8275600000	9290900000	9626300000	7934300000	7918800000
Q7TMK6	Protein Hook homolog 2	Hook2	131420000	137720000	114740000	146150000	130970000	123070000	94385000	116290000	105370000	120250000	110140000	125430000
Q99KF1	Transmembrane emp24 domain-containing protein 9	Tmed9	73257000	38705000	57447000	49849000	30754000	33346000	59103000	54365000	52715000	38971000	37743000	0
Q9JMG1	Endothelial differentiation-related factor 1	Edf1	1305100000	1191500000	1506800000	1440800000	1167400000	1285100000	1036900000	1220300000	1225900000	1265800000	1143100000	878030000
Q3UKJ7	WD40 repeat-containing protein SMU1;WD40 repeat-containing protein SMU1, N-terminally processed	Smu1	1003400000	1171200000	1129500000	1170600000	1075900000	1161200000	1045800000	939070000	988980000	942180000	934720000	904660000
Q8BMS1	Trifunctional enzyme subunit alpha, mitochondrial;Long-chain enoyl-CoA hydratase;Long chain 3-hydroxyacyl-CoA dehydrogenase	Hadha	1647400000	1831200000	1890200000	1820600000	1995700000	1732800000	1506400000	1606600000	1571400000	1513800000	1479700000	1685000000
Q8BWY9	Protein CIP2A	Kiaa1524	777150000	893320000	887750000	950750000	964610000	836900000	818220000	776710000	821050000	709790000	711390000	717130000
Q9CPQ8	ATP synthase subunit g, mitochondrial	Atp5l	828840000	920880000	859970000	913080000	910060000	869930000	721920000	899140000	694210000	699270000	717230000	816130000
Q9DB42	Zinc finger protein 593	Znf593	107860000	65572000	109910000	110070000	92498000	85502000	68037000	83649000	76936000	85632000	79733000	96134000
P23242	Gap junction alpha-1 protein	Gja1	86429000	44038000	98386000	63536000	55401000	59814000	65195000	40494000	62549000	85244000	53067000	43089000
Q9R1P3	Proteasome subunit beta type-2	Psmb2	1591100000	1835600000	1584200000	1527400000	1664900000	1613700000	1384200000	1281200000	1506000000	1268800000	1410200000	1571700000
Q9EPK7	Exportin-7	Xpo7	1067700000	1010800000	1129900000	1130500000	1108000000	1200000000	974850000	931080000	953440000	992850000	927010000	923360000
O70435	Proteasome subunit alpha type-3	Psma3	3193700000	3120000000	2761300000	2987100000	3153900000	2937500000	2630500000	2569800000	2742000000	2502400000	2457000000	2672900000
Q99LX0	Protein deglycase DJ-1	Park7	5562300000	4463900000	5622800000	4929700000	4584500000	4226900000	3827800000	4441700000	4122700000	4387100000	4214000000	4222900000
Q8C4B4	Protein unc-119 homolog B	Unc119b	132170000	130710000	125840000	147900000	97359000	157390000	137810000	113450000	116870000	109850000	96651000	104400000
Q9JJ80	Ribosome production factor 2 homolog	Rpf2	707370000	855380000	796050000	713260000	755020000	737530000	675610000	705230000	713030000	580240000	621310000	621600000
Q3UL36	Arginine and glutamate-rich protein 1	Arglu1	689810000	958820000	774000000	903190000	853010000	957460000	582720000	718810000	688590000	753270000	747630000	916670000
Q8C854	Myelin expression factor 2	Myef2	3216900000	3190600000	3181100000	3007500000	2954800000	3208200000	2717700000	2570000000	2685000000	2724500000	2652300000	2750800000
Q9CR51	V-type proton ATPase subunit G 1	Atp6v1g1	497170000	583990000	748070000	655030000	529390000	601370000	513790000	649510000	613550000	515660000	438630000	372380000
Q80TP3	E3 ubiquitin-protein ligase UBR5	Ubr5	953890000	864840000	964480000	886220000	869360000	1032700000	814930000	810540000	822520000	778900000	796590000	760300000
REV__A0A1D5RLM8			1044500000	929720000	790570000	838060000	947420000	972590000	811490000	737450000	833070000	857190000	718360000	784670000
Q7TSS2	Ubiquitin-conjugating enzyme E2 Q1	Ube2q1	88182000	74495000	66899000	66202000	79464000	89564000	64002000	59524000	68736000	62157000	64536000	80191000
Q9QZS2	E3 ubiquitin-protein ligase RNF4	Rnf4	20844000	24620000	18299000	17868000	11992000	14514000	17505000	9633100	15268000	18538000	14933000	16996000
Q6NZR5		Skiv2l	77373000	80271000	58149000	95306000	90741000	93514000	65546000	82710000	67668000	63229000	81405000	64888000
Q8BYL4	Tyrosine--tRNA ligase, mitochondrial	Yars2	379830000	402920000	354730000	343430000	344710000	369280000	294770000	320690000	293410000	328340000	340560000	307410000
Q8CJ53	Cdc42-interacting protein 4	Trip10	537200000	616880000	598910000	629330000	650680000	634490000	486730000	503650000	602140000	578100000	563120000	416370000
Q9D1J1	Adaptin ear-binding coat-associated protein 2	Necap2	0	11521000	16253000	0	0	13624000	0	0	15075000	11071000	9418800	0
P59328	WD repeat and HMG-box DNA-binding protein 1	Wdhd1	726080000	737250000	795570000	747780000	635930000	732960000	631760000	622090000	659940000	636200000	589390000	619680000
Q9WUP7	Ubiquitin carboxyl-terminal hydrolase isozyme L5	Uchl5	1213000000	933760000	1018200000	934650000	970020000	959520000	886250000	868290000	847420000	911240000	809150000	857500000
Q9D7A6	Signal recognition particle 19 kDa protein	Srp19	78451000	84735000	85735000	69591000	81901000	79532000	58889000	57444000	66132000	87353000	65102000	77435000
Q9R099	Transducin beta-like protein 2	Tbl2	59509000	47934000	40631000	49618000	44153000	42987000	39819000	33597000	41677000	48481000	44042000	37117000
P62488	DNA-directed RNA polymerase II subunit RPB7	Polr2g	135820000	154560000	170490000	162480000	170000000	152520000	132240000	142020000	129780000	110920000	169290000	128480000
Q9D0R9	WD repeat-containing protein 89	Wdr89	139850000	123020000	172830000	128190000	158200000	162230000	99512000	131790000	116420000	161970000	125040000	125140000
P62307	Small nuclear ribonucleoprotein F	Snrpf	1156100000	858460000	1132800000	1149100000	914410000	966340000	952550000	803250000	861140000	818480000	1071000000	801930000
Q62018	RNA polymerase-associated protein CTR9 homolog	Ctr9	425850000	443650000	420160000	366250000	338420000	393910000	383650000	379470000	328920000	312430000	319880000	328030000
Q9QYH6	Melanoma-associated antigen D1	Maged1	98289000	104300000	108610000	114230000	105840000	103500000	97738000	100610000	80880000	81495000	84036000	100860000
A6H6E9	Tetratricopeptide repeat protein 23-like	Ttc23l	26927000	21956000	22024000	23722000	20998000	20578000	18779000	19915000	14954000	20027000	23578000	19826000
Q8BPU7	Engulfment and cell motility protein 1	Elmo1	161470000	146300000	149190000	115120000	134780000	147050000	109040000	115270000	109710000	112520000	154010000	133460000
Q505B7	Protein archease	Zbtb8os	141770000	136560000	127010000	164280000	150410000	190090000	111010000	130120000	149810000	108570000	121480000	161370000
Q99J62	Replication factor C subunit 4	Rfc4	870400000	823710000	811520000	712820000	805350000	815020000	706990000	676500000	664990000	666900000	697170000	747150000
Q925E7	Serine/threonine-protein phosphatase 2A 55 kDa regulatory subunit B delta isoform	Ppp2r2d	230310000	176830000	207220000	227070000	182940000	211220000	203490000	187400000	170180000	158640000	190500000	152150000
P70353	Nuclear transcription factor Y subunit gamma	Nfyc	138640000	107790000	153810000	106440000	139980000	111540000	96659000	106890000	134760000	101550000	130080000	82032000
Q80YQ2	Mediator of RNA polymerase II transcription subunit 23	Med23	86443000	93323000	92737000	84304000	77327000	83527000	77657000	79688000	78035000	73726000	59237000	76880000
P97452	Ribosome biogenesis protein BOP1	Bop1	942480000	853920000	938450000	859770000	894680000	857490000	793300000	812560000	773830000	716120000	769160000	733950000
Q9D0L4	Uncharacterized aarF domain-containing protein kinase 1	Adck1	0	0	6439800	5927600	11936000	9905000	0	10820000	5936800	4126200	8541200	0
Q9EQQ9	Protein O-GlcNAcase	Mgea5	553720000	483220000	495510000	515670000	526330000	540230000	423970000	407700000	464090000	481580000	433650000	468920000
Q9JME7	Trafficking protein particle complex subunit 2-like protein	Trappc2l	10983000	18137000	17341000	20588000	16479000	20117000	10704000	12462000	16971000	17775000	18240000	13032000
Q91WJ8	Far upstream element-binding protein 1	Fubp1	5889500000	5451700000	6092800000	6271300000	5696900000	5680500000	5080000000	5156100000	4919900000	5490700000	4911700000	4634100000
O88653	Ragulator complex protein LAMTOR3	Lamtor3	427680000	398290000	302050000	362870000	455810000	323780000	304570000	461960000	273780000	271070000	322600000	320350000
Q9D0F1	Kinetochore protein NDC80 homolog	Ndc80	247430000	277910000	220890000	268230000	305150000	271330000	188910000	245690000	194200000	260300000	253290000	227110000
Q9QXT8	Calsenilin	Kcnip3	46434000	0	25183000	35421000	41505000	0	25538000	32103000	23665000	25567000	21017000	0
Q91VM9	Inorganic pyrophosphatase 2, mitochondrial	Ppa2	433950000	476670000	440880000	477750000	482470000	498830000	451830000	394910000	370200000	428600000	381240000	393100000
Q7TMF2	3-5 exoribonuclease 1	Eri1	455280000	417970000	497360000	453450000	456750000	515600000	409520000	353450000	416190000	419810000	403590000	405430000
Q8BFT2	HAUS augmin-like complex subunit 4	Haus4	114730000	158860000	98277000	105540000	146490000	76887000	92384000	106660000	102930000	102690000	86608000	112190000
Q6P3Y5	Zinc finger protein 280C	Znf280c	108920000	117590000	71740000	69251000	80417000	47430000	80374000	93873000	73947000	61199000	64997000	52210000
Q3TJZ6	Protein FAM98A	Fam98a	434400000	399120000	418490000	423090000	443120000	456200000	356520000	338280000	380720000	436100000	340620000	365060000
Q8BX17	Gem-associated protein 5	Gemin5	1215000000	1204900000	1212400000	1239000000	1240500000	1221100000	1043500000	1024800000	1114400000	1055100000	1002700000	1075200000
Q8CH18	Cell division cycle and apoptosis regulator protein 1	Ccar1	913930000	907350000	1000700000	959250000	900650000	854110000	782800000	760560000	821260000	836390000	779470000	788300000
E9PZJ8	Activating signal cointegrator 1 complex subunit 3	Ascc3	99272000	94033000	82715000	95816000	105730000	125190000	75889000	89992000	97151000	89450000	76551000	90364000
CON__P12763			108470000	75208000	80861000	108600000	164970000	94871000	82405000	88658000	81009000	108800000	97239000	87370000
Q9D2Q3	Uncharacterized protein C10orf88 homolog		101160000	75238000	59636000	42755000	73309000	63236000	72518000	50370000	67918000	57534000	64373000	45240000
Q9D0Q7	39S ribosomal protein L45, mitochondrial	Mrpl45	62220000	51272000	61414000	61473000	74366000	55987000	40753000	49843000	57028000	59309000	55441000	53724000
Q9DBB4	N-alpha-acetyltransferase 16, NatA auxiliary subunit	Naa16	107330000	68905000	85616000	88942000	74895000	87338000	81910000	71598000	67704000	72554000	77371000	71166000
Q91Z49	UAP56-interacting factor	Fyttd1	190870000	186460000	238390000	180520000	147140000	164710000	147740000	174690000	153810000	146760000	180380000	152000000
Q8BG32	26S proteasome non-ATPase regulatory subunit 11	Psmd11	4275600000	4392800000	4143900000	4157300000	4160300000	3930900000	3645000000	3586900000	3507700000	3836800000	3622900000	3417800000
Q99M28	RNA-binding protein with serine-rich domain 1	Rnps1	621030000	637870000	691710000	663550000	687120000	599810000	638300000	568270000	484620000	602690000	574630000	498020000
Q8QZV7	Protein asunder homolog	Asun	285730000	279460000	280080000	256040000	265360000	267600000	232900000	218820000	230010000	229210000	224690000	274700000
Q99LD9	Translation initiation factor eIF-2B subunit beta	Eif2b2	714740000	892170000	639520000	730440000	756770000	696400000	621950000	706960000	621020000	617670000	550130000	705710000
Q9CZI9	Apoptosis-enhancing nuclease	Aen	41171000	35034000	28508000	44230000	29001000	19550000	33931000	25374000	34255000	22918000	25069000	28915000
Q8BHN5	RNA-binding protein 45	Rbm45	49260000	35632000	56041000	39052000	46512000	42764000	35285000	39885000	49281000	43907000	35140000	28921000
Q62521	Zinc finger protein ZIC 3	Zic3	8792500	15528000	0	19449000	0	0	15458000	7256700	15069000	0	0	0
Q61466	SWI/SNF-related matrix-associated actin-dependent regulator of chromatin subfamily D member 1	Smarcd1	1382100000	1360800000	1316400000	1255100000	1408100000	1256800000	1134300000	1215600000	1279900000	1094300000	1086300000	1077900000
Q8CFQ3	Intron-binding protein aquarius	Aqr	717280000	727050000	785630000	710190000	718560000	770070000	686110000	644180000	640240000	589330000	611860000	652750000
P24472	Glutathione S-transferase A4	Gsta4	5443400000	5823800000	5625800000	5939400000	5748500000	6033400000	5345200000	4545200000	5190200000	5076000000	4711700000	5024200000
Q9EQI8	39S ribosomal protein L46, mitochondrial	Mrpl46	111050000	127520000	129280000	128880000	139850000	132870000	129230000	111660000	107130000	87468000	110720000	118310000
Q61188	Histone-lysine N-methyltransferase EZH2	Ezh2	678580000	718440000	755490000	822440000	709220000	784790000	683930000	667110000	620690000	650360000	670160000	567620000
Q922H2	[Pyruvate dehydrogenase (acetyl-transferring)] kinase isozyme 3, mitochondrial	Pdk3	201310000	233880000	222460000	236310000	241160000	210470000	190310000	198200000	198960000	169570000	217560000	187740000
Q8BUI3	Leucine-rich repeat and WD repeat-containing protein 1	LRWD1	307470000	354580000	327460000	287750000	277220000	321140000	264170000	271200000	279520000	270520000	268890000	266230000
P14869	60S acidic ribosomal protein P0	Rplp0	18912000000	20205000000	20854000000	18817000000	18315000000	20346000000	17387000000	17223000000	16935000000	16958000000	16024000000	16957000000
P10630	Eukaryotic initiation factor 4A-II;Eukaryotic initiation factor 4A-II, N-terminally processed	Eif4a2	660760000	467100000	609530000	551750000	592400000	578570000	541630000	573960000	415450000	460150000	475030000	523670000
Q61164	Transcriptional repressor CTCF	Ctcf	862620000	729820000	746620000	821860000	786620000	788110000	639030000	713390000	690560000	621960000	718340000	709310000
Q8BGC9	Protein CREG2	Creg2	36666000	70355000	47390000	53362000	37878000	41808000	30015000	32327000	41055000	42042000	45033000	58008000
Q8CCP0	Nuclear export mediator factor Nemf	Nemf	382840000	409390000	404780000	336370000	331800000	316070000	338920000	300100000	305290000	346010000	289960000	305260000
Q9JKB1;P58321	Ubiquitin carboxyl-terminal hydrolase isozyme L3;Ubiquitin carboxyl-terminal hydrolase isozyme L4	Uchl3;Uchl4	1369400000	1339900000	1378400000	1396500000	1438500000	1492000000	1288000000	1285200000	1267600000	1244900000	1196500000	991780000
P35486	Pyruvate dehydrogenase E1 component subunit alpha, somatic form, mitochondrial	Pdha1	3897500000	3546800000	3967000000	3991100000	4148000000	4273000000	3349300000	3401600000	3724600000	3389400000	3447200000	3283100000
Q8K0C9	GDP-mannose 4,6 dehydratase	Gmds	15673000	13667000	10610000	8289600	12057000	22899000	13467000	0	14108000	15148000	18240000	10969000
P26638	Serine--tRNA ligase, cytoplasmic	Sars	4052200000	3839500000	3836300000	3870000000	4209000000	3602300000	3381500000	3436500000	3422700000	3079800000	3305900000	3614700000
P70318	Nucleolysin TIAR	Tial1	416350000	368480000	449580000	388200000	392820000	414330000	360570000	353760000	345420000	360210000	315600000	365390000
Q3UFY8	Mitochondrial ribonuclease P protein 1	Trmt10c	79391000	87220000	72761000	85665000	97851000	85369000	59994000	82469000	72421000	66859000	79273000	78524000
P62315	Small nuclear ribonucleoprotein Sm D1	Snrpd1	1287200000	1000200000	1104900000	1195900000	1195200000	1141700000	973930000	1122600000	803780000	1291500000	874860000	922530000
P62814	V-type proton ATPase subunit B, brain isoform	Atp6v1b2	1611700000	1797300000	1799900000	1394500000	1608200000	1399100000	1457800000	1454600000	1447400000	1323400000	1271900000	1360400000
Q91X91	Nicotinate-nucleotide pyrophosphorylase [carboxylating]	Qprt	108380000	132910000	148560000	128020000	122640000	114510000	114840000	110430000	105450000	91941000	140720000	90013000
Q9D3N8	Growth hormone-regulated TBC protein 1	Grtp1	87076000	60136000	74377000	86226000	61019000	80487000	54817000	65421000	59312000	58997000	70798000	79547000
Q9CXS4	Centromere protein V	Cenpv	766290000	719150000	737240000	740550000	771520000	802170000	730720000	677140000	680660000	581060000	605320000	651860000
P29037;Q6SJ95	TATA-box-binding protein;TATA box-binding protein-like protein 2	Tbp;Tbpl2	25134000	23694000	21673000	25346000	20963000	23295000	23822000	21528000	34383000	18574000	0	22970000
P56391	Cytochrome c oxidase subunit 6B1	Cox6b1	597340000	361390000	443490000	376250000	324670000	296060000	265070000	397700000	294990000	364570000	434150000	321260000
P60843	Eukaryotic initiation factor 4A-I	Eif4a1	28483000000	29597000000	29358000000	27617000000	28286000000	29692000000	25495000000	26501000000	23971000000	23325000000	23979000000	26593000000
Q9WTZ0	Protein UXT	Uxt	22039000	20048000	19246000	18604000	28141000	22237000	15705000	15508000	17021000	20944000	21241000	22447000
Q9D115	Zinc finger protein 706	Znf706	204360000	162760000	228890000	196870000	163480000	185790000	192170000	174290000	182560000	175110000	114990000	150170000
Q64311	Protein N-terminal asparagine amidohydrolase	Ntan1	34313000	51713000	28668000	38625000	31392000	29897000	33795000	29894000	36043000	24986000	25058000	36110000
P63073	Eukaryotic translation initiation factor 4E	Eif4e	1741400000	1684800000	1535500000	1678900000	1901100000	1606000000	1476700000	1609400000	1624100000	1532200000	1315500000	1231900000
E9PYR1		Fbxl18	41932000	0	0	33736000	26451000	0	26735000	0	20229000	23484000	18009000	0
Q9DBY8	Nuclear valosin-containing protein-like	Nvl	1552600000	1548800000	1438600000	1498800000	1478100000	1626300000	1320600000	1307900000	1409100000	1324200000	1282500000	1276400000
P52432	DNA-directed RNA polymerases I and III subunit RPAC1	Polr1c	373930000	359480000	404520000	304240000	351980000	383440000	297910000	312750000	320100000	346890000	311470000	297330000
Q6NXH3	Vasculin	Gpbp1	19785000	21934000	24382000	17124000	23977000	24097000	26388000	21583000	21239000	16804000	16085000	11646000
Q9CQ40	39S ribosomal protein L49, mitochondrial	Mrpl49	52829000	55616000	63523000	41586000	46601000	29292000	37559000	46172000	49884000	44952000	48645000	23553000
Q922J9	Fatty acyl-CoA reductase 1	Far1	222400000	257880000	288220000	283190000	258970000	303800000	195350000	229730000	241800000	230510000	274530000	226800000
Q5SUF2	Luc7-like protein 3	Luc7l3	1469300000	1451800000	1233600000	1376100000	1235600000	1352000000	1041400000	1210800000	1119800000	1071200000	1142200000	1448400000
P67778	Prohibitin	Phb	5192000000	5603200000	5132100000	5948800000	5938700000	5808300000	4760300000	4610500000	5105600000	4467100000	4901300000	5286600000
Q8VE38	Oxidoreductase NAD-binding domain-containing protein 1	Oxnad1	97826000	95794000	96336000	104030000	100070000	112330000	77044000	102430000	97080000	88341000	80200000	80314000
Q6DFW4	Nucleolar protein 58	Nop58	5258400000	5712400000	5546600000	5520400000	5371400000	5406300000	4812000000	4472600000	5011700000	4372200000	5201400000	4566000000
O88396	GrpE protein homolog 2, mitochondrial	Grpel2	10297000	9108400	9385800	7663000	9512800	10135000	11761000	14373000	7279700	9410400	0	5798100
O35855	Branched-chain-amino-acid aminotransferase, mitochondrial	Bcat2	2617700000	2476400000	2399600000	2363500000	2545000000	2443700000	2269800000	2192700000	2208800000	2177400000	2114600000	1903400000
Q9CPS7	RNA-binding protein PNO1	Pno1	694300000	646730000	661610000	671700000	691980000	690090000	652210000	631090000	606580000	519580000	590820000	515390000
Q99N57	RAF proto-oncogene serine/threonine-protein kinase	Raf1	138780000	144670000	140350000	178930000	148930000	118270000	114530000	150810000	137040000	107950000	118350000	125460000
Q8CHT3	Integrator complex subunit 5	Ints5	98487000	74077000	68006000	62887000	69407000	82594000	70117000	66387000	60549000	63921000	63307000	70613000
Q9ERI5	Bifunctional arginine demethylase and lysyl-hydroxylase JMJD6	Jmjd6	76265000	81536000	92475000	73677000	68397000	71350000	65251000	74671000	51320000	69152000	70274000	71386000
Q8BFR6	AN1-type zinc finger protein 1	Zfand1	44366000	54646000	30366000	56579000	43047000	54434000	47169000	47932000	54483000	37922000	40145000	18129000
Q91VU6	DDB1- and CUL4-associated factor 11	Dcaf11	10649000	7485900	19858000	10832000	10579000	19356000	8879800	9826500	12993000	10985000	13527000	12085000
A0A140T8K6			5987500000	5384900000	6045400000	5497700000	6199100000	6594000000	5658500000	6618900000	5048500000	4393300000	5171400000	4080000000
P61027	Ras-related protein Rab-10	Rab10	239230000	306310000	296160000	313210000	357130000	327910000	258920000	265500000	281430000	233130000	280440000	276510000
Q9CY21	Probable 18S rRNA (guanine-N(7))-methyltransferase	Wbscr22	98031000	110230000	100610000	123930000	104710000	102140000	102610000	100510000	95316000	88591000	107840000	59980000
Q9JHW2	Omega-amidase NIT2	Nit2	1094600000	1247500000	1246300000	1217000000	1212100000	1363800000	1048300000	998320000	1078700000	1187500000	935080000	1155500000
Q8BTM8	Filamin-A	Flna	15713000000	14836000000	16118000000	14947000000	14651000000	14134000000	13117000000	13031000000	13076000000	13112000000	12877000000	13213000000
Q9D287	Pre-mRNA-splicing factor SPF27	Bcas2	338180000	285390000	342930000	281610000	308510000	291630000	191910000	281210000	288520000	278500000	300580000	262800000
Q8WTY4	Anamorsin	Ciapin1	2321100000	2308600000	2385600000	2213700000	2703200000	2432800000	2328900000	2030600000	2318300000	2087200000	1905300000	1793400000
Q8C5H8	NAD kinase 2, mitochondrial	Nadk2	140010000	135530000	134660000	142020000	109040000	132970000	118660000	126920000	108660000	107670000	116980000	110240000
P49717	DNA replication licensing factor MCM4	Mcm4	5707800000	5721600000	5824000000	5780800000	5863100000	5758700000	5246400000	5091600000	5056900000	4994400000	5140700000	4540000000
P70351	Histone-lysine N-methyltransferase EZH1	Ezh1	116140000	118400000	114100000	109860000	133880000	124490000	89983000	143290000	81105000	81930000	127290000	98452000
Q9CZJ1	Probable U3 small nucleolar RNA-associated protein 11	Utp11l	304670000	318980000	309030000	310310000	291510000	311010000	279660000	251770000	274720000	252370000	285350000	257580000
Q80UZ2	Protein SDA1 homolog	Sdad1	556100000	563230000	643580000	502140000	476650000	533830000	566130000	482640000	457670000	443850000	440400000	451690000
Q148W8	Inactive dual specificity phosphatase 27	Dusp27	21542000	25144000	29860000	33396000	28562000	34606000	22968000	20551000	26078000	27874000	23476000	29283000
Q9JLV6	Bifunctional polynucleotide phosphatase/kinase;Polynucleotide 3-phosphatase;Polynucleotide 5-hydroxyl-kinase	Pnkp	160000000	150660000	147330000	170190000	143420000	160010000	133920000	145090000	127300000	124080000	153050000	125050000
Q9DB20	ATP synthase subunit O, mitochondrial	Atp5o	3063100000	3101200000	2915300000	3032400000	3459000000	3229200000	2673600000	2523600000	2641400000	2817300000	2780500000	2879700000
Q9Z204	Heterogeneous nuclear ribonucleoproteins C1/C2	Hnrnpc	9218400000	9700000000	8597600000	9441300000	9527000000	9358500000	8230400000	7998200000	7052200000	7686100000	8690200000	8807900000
Q99L13	3-hydroxyisobutyrate dehydrogenase, mitochondrial	Hibadh	475750000	477770000	500400000	475600000	434020000	487230000	386850000	396810000	388530000	446060000	440260000	416020000
Q99JT9	1,2-dihydroxy-3-keto-5-methylthiopentene dioxygenase	Adi1	261730000	240410000	281130000	232660000	281110000	300230000	256580000	236310000	213900000	250190000	210080000	219440000
Q8C0D5	Elongation factor Tu GTP-binding domain-containing protein 1	Eftud1	236260000	211050000	227600000	254030000	230710000	244530000	179260000	209650000	215570000	204230000	198920000	211450000
Q9CYI4	Putative RNA-binding protein Luc7-like 1	Luc7l	695010000	749010000	786390000	842300000	899720000	784470000	802950000	620570000	699850000	770440000	644020000	592220000
Q571H0	Nucleolar pre-ribosomal-associated protein 1	Urb1	347040000	419780000	376210000	347840000	395360000	371020000	349390000	327310000	352050000	294370000	312480000	324620000
Q9CQ62	2,4-dienoyl-CoA reductase, mitochondrial	Decr1	283060000	319920000	326690000	310470000	319850000	303160000	240020000	294940000	293940000	245900000	251270000	292010000
P54823	Probable ATP-dependent RNA helicase DDX6	Ddx6	2490000000	2517000000	2812600000	2424100000	2374100000	2401900000	2353800000	2246800000	2033700000	2223000000	2185600000	2002900000
Q3TLD5	Unconventional prefoldin RPB5 interactor	Uri1	191100000	187570000	207460000	215250000	193280000	176920000	152080000	181590000	173220000	183860000	178500000	148420000
Q60848	Lymphocyte-specific helicase	Hells	3354100000	3332200000	3500100000	3415100000	3345400000	3377700000	2916900000	2900300000	3068800000	2916900000	2962800000	2890900000
Q9CZ28	Vacuolar-sorting protein SNF8	Snf8	84648000	72787000	93895000	87190000	83464000	73034000	62852000	78359000	70119000	91660000	75417000	51803000
Q63810	Calcineurin subunit B type 1	Ppp3r1	122860000	66152000	87763000	48214000	74017000	109230000	52339000	80791000	59296000	86460000	71568000	91354000
Q61749	Translation initiation factor eIF-2B subunit delta	Eif2b4	867140000	991300000	1104800000	899700000	994030000	1045000000	904800000	902210000	854120000	850120000	798880000	820780000
Q8BGC0	HIV Tat-specific factor 1 homolog	Htatsf1	167970000	161540000	168750000	171740000	171990000	181900000	139460000	184550000	145270000	122220000	158000000	140900000
P59325	Eukaryotic translation initiation factor 5	Eif5	2055800000	2000500000	2268900000	2127500000	2143800000	2113000000	1832200000	1821300000	1993200000	1913000000	1801700000	1692100000
P12787	Cytochrome c oxidase subunit 5A, mitochondrial	Cox5a	919050000	380240000	931220000	755430000	676350000	748780000	542170000	612160000	510380000	713280000	698110000	760270000
Q9D880	Mitochondrial import inner membrane translocase subunit TIM50	Timm50	352850000	413370000	376880000	406250000	471710000	494650000	396280000	406250000	367120000	327920000	367070000	323820000
P53994;P59279	Ras-related protein Rab-2A;Ras-related protein Rab-2B	Rab2a;Rab2b	551430000	560980000	610170000	621230000	694530000	522760000	542060000	489930000	488140000	498290000	567730000	511940000
Q3UHX2	28 kDa heat- and acid-stable phosphoprotein	Pdap1	3097300000	3308000000	3953200000	3441000000	3518000000	3657800000	2727500000	3055300000	3062300000	3404600000	3245800000	2759400000
E9Q368		Gm17296	31839000	41513000	24926000	0	46299000	18731000	25879000	37833000	39095000	15836000	0	23514000
Q922K7	Probable 28S rRNA (cytosine-C(5))-methyltransferase	Nop2	3998400000	3832100000	4047600000	3467200000	3435100000	3722000000	3402900000	3606500000	3312700000	3107200000	3113400000	3045300000
Q8BM39	Pre-mRNA-splicing factor 18	Prpf18	37361000	44235000	50461000	58592000	47035000	60883000	28133000	52880000	44617000	58747000	37123000	38430000
E9PYG6		Rasa1	55928000	54797000	86317000	70734000	64450000	55649000	54612000	64439000	52240000	53539000	64128000	48725000
Q6P7W0	Sentrin-specific protease 6	Senp6	371230000	250570000	257350000	228060000	208430000	205010000	253390000	233790000	234840000	185330000	222060000	194810000
Q9CYN9	Renin receptor	Atp6ap2	32763000	31760000	49640000	33862000	30725000	33880000	30313000	33850000	30940000	27964000	36475000	25708000
Q9CY57	Chromatin target of PRMT1 protein	Chtop	1068500000	797490000	1004100000	804300000	757830000	863930000	885160000	900030000	841700000	767940000	663640000	556260000
Q06185	ATP synthase subunit e, mitochondrial	Atp5i	851700000	771040000	1132300000	733810000	858400000	710740000	741860000	812510000	704540000	823920000	688720000	636110000
Q8R060	Protein zwilch homolog	Zwilch	167460000	143730000	177760000	143560000	158960000	133090000	144150000	148050000	136590000	106540000	151840000	118540000
CON__P13645			784620000	4506200000	458190000	553490000	545410000	510190000	281380000	1936500000	2198800000	684940000	405930000	904840000
P23198	Chromobox protein homolog 3	Cbx3	2476200000	2266000000	2367000000	2839700000	2825000000	3105500000	2042300000	3044700000	2502400000	2020900000	2169900000	2059300000
Q9EQ20	Methylmalonate-semialdehyde dehydrogenase [acylating], mitochondrial	Aldh6a1	240820000	219580000	201670000	212460000	232520000	189240000	170820000	186930000	196880000	192670000	172590000	210010000
Q8BJS8	Mdm2-binding protein	Mtbp	33698000	17339000	31641000	17956000	19221000	28095000	20089000	27812000	20795000	15897000	22178000	22202000
Q922V4	Pleiotropic regulator 1	Plrg1	1234000000	1190800000	1259600000	1053800000	1041300000	1176400000	1150900000	1068000000	1024200000	1018400000	950700000	853320000
A8C756	Thyroid adenoma-associated protein homolog	Thada	329140000	299840000	332620000	281690000	267560000	323310000	301210000	264580000	248990000	255080000	273680000	255950000
Q6J1H4	Undifferentiated embryonic cell transcription factor 1	Utf1	3048200000	4277300000	3459900000	3497000000	3428900000	3127700000	3055800000	2990600000	3209200000	2940800000	2737400000	3243900000
Q1HFZ0	tRNA (cytosine(34)-C(5))-methyltransferase	Nsun2	3709200000	4017500000	3887200000	3870200000	3887500000	3837000000	3409000000	3269200000	3469500000	3579700000	3365900000	3157500000
Q3UM18	Large subunit GTPase 1 homolog	Lsg1	425940000	361210000	380850000	404830000	355600000	389330000	368060000	349450000	338740000	335290000	346990000	283940000
Q9D554	Splicing factor 3A subunit 3	Sf3a3	1839000000	1714900000	2076200000	1834500000	1792700000	1731200000	1647200000	1596500000	1635800000	1571800000	1422900000	1717900000
Q8R081	Heterogeneous nuclear ribonucleoprotein L	Hnrnpl	17920000000	16715000000	17698000000	17424000000	16658000000	18510000000	14894000000	16507000000	14866000000	15830000000	15498000000	14003000000
Q6R891	Neurabin-2	Ppp1r9b	376450000	724110000	114090000	8614400	357690000	16857000	409580000	83607000	5146200	403100000	354270000	139170000
Q9EPU4	Cleavage and polyadenylation specificity factor subunit 1	Cpsf1	856510000	827830000	846370000	805230000	794590000	788290000	735600000	720780000	710630000	706010000	704010000	717800000
Q9Z0S1	3(2),5-bisphosphate nucleotidase 1	Bpnt1	725530000	700830000	654570000	717250000	801030000	787020000	653460000	567910000	611340000	630240000	627230000	739700000
P11983	T-complex protein 1 subunit alpha	Tcp1	16272000000	17245000000	17277000000	15618000000	17910000000	16733000000	14552000000	14522000000	14755000000	14238000000	14393000000	15781000000
Q9D826	Peroxisomal sarcosine oxidase	Pipox	548930000	603560000	500280000	542710000	537030000	553330000	482050000	470600000	506980000	453910000	504700000	451820000
Q9JJX7	Tyrosyl-DNA phosphodiesterase 2	Tdp2	102910000	88400000	74955000	61374000	61908000	72008000	79324000	58416000	76347000	54121000	49184000	85826000
Q6VN19	Ran-binding protein 10	Ranbp10	115990000	141340000	148690000	144810000	132090000	149230000	132060000	103140000	134040000	127430000	118090000	112260000
P49452	Centromere protein C	Cenpc	19993000	30046000	29984000	42886000	24073000	29333000	15399000	22754000	24400000	37833000	30393000	23303000
Q91VA6	Polymerase delta-interacting protein 2	Poldip2	412690000	380050000	448090000	425300000	381870000	397820000	338320000	310400000	358610000	312310000	370820000	447140000
O55142	60S ribosomal protein L35a	Rpl35a	8284100000	9956300000	9225700000	9824100000	9000900000	9962700000	7984700000	8284500000	8032200000	8170300000	7878800000	8817100000
Q91XD6	Vacuolar protein-sorting-associated protein 36	Vps36	164800000	117540000	132090000	104710000	107970000	116330000	114310000	121110000	101650000	102350000	118460000	91921000
Q9ERF3	WD repeat-containing protein 61;WD repeat-containing protein 61, N-terminally processed	Wdr61	185170000	195130000	184750000	173550000	254570000	211750000	163140000	165530000	193560000	211000000	148630000	171390000
Q3U7R1	Extended synaptotagmin-1	Esyt1	471660000	457930000	525810000	432630000	471710000	455750000	435130000	440770000	362200000	368690000	476660000	377720000
Q8K072	Receptor expression-enhancing protein 4	Reep4	11807000	17629000	7555700	44532000	0	0	0	20222000	0	29990000	4034600	17027000
Q99LW0	Ankyrin repeat domain-containing protein 10	Ankrd10	9412400	16827000	9689600	15450000	24887000	14846000	7620800	12159000	24796000	15236000	8729200	11118000
Q99MJ9	ATP-dependent RNA helicase DDX50	Ddx50	291600000	279190000	311810000	286630000	293710000	262280000	257760000	254270000	254490000	241950000	262420000	237520000
Q61171	Peroxiredoxin-2	Prdx2	6574600000	6433500000	5426900000	6308800000	6152200000	6152400000	5164300000	5285900000	4946100000	5258700000	5450000000	6299100000
Q8K205		Pop1	896550000	873420000	968820000	936220000	872640000	830290000	767250000	808050000	769610000	776640000	801300000	782490000
Q9QXK7	Cleavage and polyadenylation specificity factor subunit 3	Cpsf3	304040000	348330000	356660000	340390000	342500000	400330000	291060000	309450000	306570000	305810000	325180000	292600000
Q8K1X1	WD repeat-containing protein 11	Wdr11	0	38275000	23007000	26365000	20504000	30463000	16248000	34615000	21973000	24933000	0	23516000
Q9D4V7	Rab-like protein 3	Rabl3	138730000	106850000	147840000	135000000	111040000	105320000	102380000	91680000	126430000	92869000	145910000	92536000
Q99N87	28S ribosomal protein S5, mitochondrial	Mrps5	132500000	143400000	152660000	194600000	143130000	160590000	135880000	135920000	169850000	131650000	141090000	96784000
Q80WW9	DDRGK domain-containing protein 1	Ddrgk1	66895000	64314000	131050000	69569000	84544000	86503000	76235000	54165000	76660000	110900000	52215000	69933000
P97822	Acidic leucine-rich nuclear phosphoprotein 32 family member E	Anp32e	981990000	1179800000	935710000	1028700000	1170500000	1202200000	756170000	1020800000	673390000	860170000	803780000	1573500000
Q9CU62	Structural maintenance of chromosomes protein 1A	Smc1a	2892000000	2984500000	3002100000	3148100000	2832200000	2951200000	2515300000	2558300000	2734900000	2718200000	2662600000	2398400000
Q9CQM5	Thioredoxin domain-containing protein 17	Txndc17	241430000	200020000	236530000	240470000	216470000	244240000	223610000	236260000	144540000	185760000	199550000	217400000
Q9CQ10	Charged multivesicular body protein 3	Chmp3	71001000	99428000	73426000	127390000	73243000	106540000	70469000	63832000	78693000	93158000	106750000	69444000
Q61584	Fragile X mental retardation syndrome-related protein 1	Fxr1	5803800000	5870700000	5711700000	6041900000	5596700000	6276600000	5136500000	5265800000	5361800000	5623900000	4654100000	4859300000
Q6PGK3		2700097O09Rik	27759000	33835000	27962000	32870000	33532000	36870000	21834000	30946000	28817000	30814000	26736000	29647000
Q9CU65	Zinc finger MYM-type protein 2	Zmym2	222030000	278440000	231260000	267970000	286100000	285820000	247740000	223670000	261610000	218730000	226020000	198530000
Q9D103	Interferon-induced transmembrane protein 1	Ifitm1	201640000	235740000	189830000	262810000	217100000	212890000	188820000	189900000	157600000	265900000	188030000	166070000
Q61035	Histidine--tRNA ligase, cytoplasmic	Hars	1999700000	2041300000	1976200000	1928400000	2117500000	1951400000	1734000000	1748100000	1832400000	1686600000	1707500000	1818100000
O35144	Telomeric repeat-binding factor 2	Terf2	30625000	43881000	24367000	32860000	31010000	31252000	28157000	37837000	36140000	36278000	31563000	0
Q60692	Proteasome subunit beta type-6	Psmb6	2439600000	2466400000	2250300000	2523900000	2217200000	2844100000	2281800000	2000600000	1953100000	2135800000	2432900000	2113000000
Q9CY73	39S ribosomal protein L44, mitochondrial	Mrpl44	210850000	253510000	191320000	256970000	204220000	231830000	148910000	174650000	241510000	186280000	186670000	244170000
Q62481	Vacuolar protein sorting-associated protein 72 homolog	Vps72	53120000	35190000	26970000	35286000	31603000	57439000	32330000	46695000	42202000	35458000	0	53363000
Q80WE4	Kinesin-like protein KIF20B	Kif20b	381210000	400660000	406320000	428390000	400920000	439440000	360480000	336000000	408050000	344450000	386810000	318440000
P59708	Splicing factor 3B subunit 6	Sf3b6	560840000	658040000	554720000	538790000	586880000	480200000	520350000	462370000	482010000	448290000	507410000	543150000
P70670	Nascent polypeptide-associated complex subunit alpha, muscle-specific form	Naca	6980300000	6026000000	6634300000	6862400000	7143400000	7619000000	5726000000	5806000000	5905800000	6134100000	6491300000	6128300000
Q9D0K2	Succinyl-CoA:3-ketoacid coenzyme A transferase 1, mitochondrial	Oxct1	375600000	388070000	394820000	320150000	359240000	402140000	339630000	311770000	303970000	350460000	346250000	312970000
Q9Z0H1	WD repeat-containing protein 46	Wdr46	479590000	559380000	516830000	567720000	424460000	556730000	458950000	514010000	442360000	356520000	490630000	462090000
P58771	Tropomyosin alpha-1 chain	Tpm1	1550000000	1394300000	1825000000	1733300000	1551400000	1487600000	1295900000	1399600000	1464600000	1367600000	1426500000	1419400000
Q5U458	DnaJ homolog subfamily C member 11	Dnajc11	326090000	319600000	314070000	355450000	304660000	307880000	261060000	288570000	289140000	298720000	263140000	291270000
O35900	U6 snRNA-associated Sm-like protein LSm2	Lsm2	255460000	125560000	191110000	131970000	134310000	138870000	157110000	177860000	100960000	115090000	183130000	123860000
Q8BVY0	Ribosomal L1 domain-containing protein 1	Rsl1d1	8614100000	8840100000	8053000000	7797500000	6953900000	7763400000	7989900000	7236000000	6780500000	5857500000	7374400000	6924700000
Q9WVM3	Anaphase-promoting complex subunit 7	Anapc7	380270000	382120000	425060000	354310000	386350000	367560000	316120000	291190000	323750000	372210000	350600000	361920000
P97310	DNA replication licensing factor MCM2	Mcm2	6854300000	6826300000	6547800000	7120200000	7013500000	7500700000	6380900000	6061900000	6104600000	5747300000	6389900000	6078800000
Q8CCF0	U4/U6 small nuclear ribonucleoprotein Prp31	Prpf31	636250000	806050000	563510000	649750000	720980000	699130000	563080000	555230000	525980000	567770000	638620000	729620000
Q922E4	Ethanolamine-phosphate cytidylyltransferase	Pcyt2	134340000	201240000	163480000	209440000	216550000	149800000	193560000	151690000	220320000	198860000	179820000	0
Q8K019	Bcl-2-associated transcription factor 1	Bclaf1	3330000000	3235300000	3826100000	3627900000	3052000000	3180700000	3050000000	3089800000	3087000000	3105800000	2934700000	2528200000
Q8BHC4	Dephospho-CoA kinase domain-containing protein	Dcakd	590490000	604840000	600480000	615470000	594980000	728970000	573810000	482080000	559680000	618420000	554900000	493680000
Q8BGF3	WD repeat-containing protein 92	Wdr92	116940000	105330000	109720000	105670000	112060000	122500000	93110000	96506000	105140000	95510000	105410000	95231000
Q9EPQ8	Transcription factor 20	Tcf20	152700000	121220000	137980000	136730000	124180000	125870000	111680000	115270000	118050000	125470000	107090000	124550000
Q5U4D9	THO complex subunit 6 homolog	Thoc6	259060000	314780000	240950000	313120000	308910000	270510000	234600000	194630000	267760000	238310000	266520000	299190000
Q8R1N0	Zinc finger protein 830	Znf830	256410000	263640000	244190000	268980000	206000000	270320000	213190000	239430000	213110000	216010000	219630000	226190000
Q8CHW4	Translation initiation factor eIF-2B subunit epsilon	Eif2b5	593400000	606220000	634230000	579160000	561740000	722200000	573610000	527110000	530250000	621160000	514490000	485800000
Q80TL7	Protein MON2 homolog	Mon2	87375000	92751000	77539000	65297000	70578000	78598000	73539000	70178000	55392000	74521000	61795000	79963000
Q99MN1	Lysine--tRNA ligase	Kars	10592000000	11369000000	11300000000	11660000000	12161000000	12025000000	10498000000	10105000000	10163000000	10218000000	10267000000	9552700000
Q9CVD2	Ataxin-3	Atxn3	60786000	54585000	58424000	50179000	60361000	61251000	52000000	34976000	47668000	64333000	50857000	54294000
Q8R0K9	Transcription factor E2F4	E2f4	247110000	266650000	206270000	214560000	208770000	207110000	208740000	221450000	182870000	153240000	211940000	210420000
Q80W37	Snurportin-1	Snupn	44564000	56474000	31649000	35281000	42159000	35016000	40109000	44479000	26574000	30262000	39650000	34712000
Q9JI44	DNA methyltransferase 1-associated protein 1	Dmap1	208290000	177790000	202780000	177010000	179920000	151550000	191990000	162610000	188270000	160020000	131220000	131830000
O08810	116 kDa U5 small nuclear ribonucleoprotein component	Eftud2	4459500000	4519200000	4711300000	4369700000	4725700000	4478700000	3939000000	4071200000	4255800000	3881500000	4067000000	3788200000
Q9D8M4	60S ribosomal protein L7-like 1	Rpl7l1	586100000	513740000	579620000	587070000	542230000	671350000	539700000	536480000	514640000	516820000	517020000	439400000
P55264	Adenosine kinase	Adk	2180600000	2146100000	2243400000	2299000000	2170300000	2269100000	2113100000	1967500000	1792500000	1985200000	1904500000	1957400000
Q91VU0	Protein FAM3C	Fam3c	76540000	75662000	143410000	135970000	103890000	92459000	87402000	103060000	106630000	92356000	113140000	50426000
Q62036	Centrosomal protein of 131 kDa	Cep131	242360000	243200000	253100000	269910000	258920000	258810000	200570000	231260000	237840000	216930000	238830000	219050000
Q9CQF3	Cleavage and polyadenylation specificity factor subunit 5	Nudt21	1142100000	1194400000	1078000000	1103800000	1314600000	1094100000	1046400000	1060700000	1023500000	951610000	927130000	1093100000
Q9Z1G4	V-type proton ATPase 116 kDa subunit a isoform 1	Atp6v0a1	98530000	82452000	83889000	86609000	94393000	95796000	65502000	96215000	72522000	88234000	85329000	69394000
P56480	ATP synthase subunit beta, mitochondrial	Atp5b	24981000000	23430000000	25037000000	22346000000	22397000000	23543000000	22192000000	20610000000	19407000000	20463000000	20868000000	21344000000
Q6P9P6	Kinesin-like protein KIF11	Kif11	1769000000	1707100000	1690100000	1823000000	1561200000	1696900000	1545600000	1504000000	1492700000	1528700000	1487400000	1470800000
Q9CQA3	Succinate dehydrogenase [ubiquinone] iron-sulfur subunit, mitochondrial	Sdhb	614990000	583160000	618480000	563820000	582110000	579360000	544950000	552630000	493410000	495570000	575540000	459280000
Q6IRU2	Tropomyosin alpha-4 chain	Tpm4	1274200000	1053100000	1202100000	1131100000	1107900000	1102200000	920020000	1049600000	917840000	1045500000	913970000	1208200000
Q91W89	Alpha-mannosidase 2C1	Man2c1	52273000	34618000	50540000	32992000	30971000	60162000	44736000	33029000	29977000	39357000	39627000	43846000
A2CG63	AT-rich interactive domain-containing protein 4B	Arid4b	56467000	56309000	65104000	70871000	70126000	74129000	64411000	45957000	56401000	61689000	54475000	63536000
Q8R5A0	N-lysine methyltransferase SMYD2	Smyd2	89643000	69475000	56846000	67460000	66240000	78695000	68579000	70978000	50713000	53443000	61825000	72137000
Q9D8Y8	Inhibitor of growth protein 5	Ing5	54477000	43100000	64276000	53214000	46778000	47542000	40632000	38855000	41211000	60144000	40982000	50963000
Q9Z2D1	Myotubularin-related protein 2	Mtmr2	62069000	46821000	49632000	18823000	28118000	35943000	45047000	37158000	35589000	35094000	34820000	25150000
B8ZXI1	Queuine tRNA-ribosyltransferase subunit QTRTD1	Qtrtd1	272670000	232020000	307890000	222030000	223110000	241410000	220010000	238920000	211710000	238420000	204070000	209020000
B2RW38	Cilia- and flagella-associated protein 58	Cfap58	0	0	0	11528000	9569100	0	0	0	0	8078700	10534000	0
Q9CR47	Ribosome biogenesis protein NSA2 homolog	Nsa2	486410000	502720000	456790000	419560000	431110000	461380000	428630000	377380000	370650000	412500000	456650000	388630000
P68040	Guanine nucleotide-binding protein subunit beta-2-like 1;Guanine nucleotide-binding protein subunit beta-2-like 1, N-terminally processed	Gnb2l1	21077000000	21776000000	23587000000	22504000000	22916000000	23529000000	19657000000	19829000000	19490000000	20890000000	19895000000	19747000000
Q9Z2D8	Methyl-CpG-binding domain protein 3	Mbd3	502170000	570470000	531400000	516950000	527530000	513620000	454950000	472820000	484760000	458520000	488040000	432470000
Q02566	Myosin-6	Myh6	302250000	36262000	1042300000	0	0	0	0	5608600	3413500	15584000	667180000	527320000
O35387	HCLS1-associated protein X-1	Hax1	15969000	17570000	25262000	15741000	22688000	13480000	15828000	12670000	21485000	18716000	13349000	15702000
P59017	Bcl-2-like protein 13	Bcl2l13	147150000	151690000	146610000	158630000	142000000	165260000	138180000	134160000	135140000	133760000	111420000	152040000
A2A6Q5	Cell division cycle protein 27 homolog	Cdc27	171590000	170860000	179430000	166970000	178070000	169800000	168410000	165390000	143230000	146660000	149910000	142020000
Q99KP6	Pre-mRNA-processing factor 19	Prpf19	5551900000	5837500000	5339300000	5394000000	5244100000	5380300000	4935000000	4759100000	4689300000	4564900000	5275900000	4698800000
Q8K2F0	Bromodomain-containing protein 3	Brd3	272040000	215760000	245180000	219980000	193570000	191140000	199020000	198660000	183060000	191820000	211590000	197350000
Q8C0C7	Phenylalanine--tRNA ligase alpha subunit	Farsa	2194900000	2495900000	2185900000	2437000000	2346800000	2067300000	2006200000	2027000000	2203500000	1935600000	2066000000	1887200000
Q6P542	ATP-binding cassette sub-family F member 1	Abcf1	1887900000	1736600000	2120900000	1890800000	1781100000	1961100000	1697200000	1684500000	1633900000	1801600000	1787300000	1447300000
P27659	60S ribosomal protein L3	Rpl3	27833000000	31680000000	30055000000	30627000000	30001000000	30509000000	27519000000	27131000000	26338000000	26620000000	25879000000	26151000000
B9EJ86	Oxysterol-binding protein	Osbpl8	14492000	22205000	16713000	12851000	23154000	18539000	23364000	16399000	15314000	20671000	19623000	0
O09061	Proteasome subunit beta type-1	Psmb1	2459200000	2262700000	2760600000	2037700000	2349600000	2163600000	2076300000	2096100000	2112300000	2097700000	1963300000	2052500000
Q8BH74	Nuclear pore complex protein Nup107	Nup107	1391800000	1309500000	1383500000	1301000000	1320100000	1329500000	1142000000	1158900000	1199900000	1143400000	1254700000	1200400000
P62918	60S ribosomal protein L8	Rpl8	16551000000	18271000000	17371000000	16277000000	16343000000	17121000000	16055000000	14810000000	15366000000	15642000000	13844000000	14363000000
Q99M31	Heat shock 70 kDa protein 14	Hspa14	1561000000	1402900000	1676500000	1603800000	1616200000	1638400000	1303100000	1406600000	1526200000	1450200000	1310600000	1398500000
Q9WVF7	DNA polymerase epsilon catalytic subunit A	Pole	300440000	278960000	283230000	261470000	317770000	323470000	243160000	260470000	259620000	265820000	273800000	257530000
P83940	Transcription elongation factor B polypeptide 1	Tceb1	1659300000	1430300000	1593800000	1758000000	1674200000	1824600000	1455800000	1363800000	1469600000	1782800000	1482400000	1232200000
E9Q7L1		Urb2	473820000	469550000	456460000	419070000	440220000	480780000	468360000	393480000	383570000	374890000	350000000	451900000
Q8CFA2	Aminomethyltransferase, mitochondrial	Amt	485310000	606430000	536210000	576500000	621490000	618030000	511660000	469870000	523770000	545510000	486910000	507210000
Q6P5B0	RRP12-like protein	Rrp12	2961400000	3131800000	2953700000	2911000000	2655000000	2827600000	2644400000	2607600000	2607800000	2361100000	2638600000	2564900000
Q9JKB3	Y-box-binding protein 3	Ybx3	2966900000	2953700000	3470700000	2994000000	2283300000	2870000000	2509300000	3051100000	2607900000	2765600000	2336800000	2242200000
P54103	DnaJ homolog subfamily C member 2;DnaJ homolog subfamily C member 2, N-terminally processed	Dnajc2	1639900000	1432700000	1865600000	1596100000	1657500000	1712600000	1377900000	1479900000	1376300000	1524400000	1549800000	1452400000
Q8BR90	UPF0600 protein C5orf51 homolog		723620000	793630000	536420000	503170000	592200000	647940000	422310000	411540000	364450000	798470000	562710000	799500000
Q69ZP3	Probable hydrolase PNKD	Pnkd	19243000	11078000	0	14541000	20235000	0	16708000	0	8216300	17744000	0	14922000
P40142	Transketolase	Tkt	19161000000	18811000000	20440000000	20514000000	21484000000	20664000000	18477000000	17320000000	18228000000	18237000000	17507000000	17386000000
Q9QZM0	Ubiquilin-2	Ubqln2	841400000	909240000	793430000	853820000	927670000	919920000	747650000	797530000	777660000	747400000	781000000	791320000
Q9Z1Q9	Valine--tRNA ligase	Vars	10143000000	11097000000	10616000000	10166000000	10771000000	11296000000	9867500000	9402600000	9719900000	9161200000	9564300000	9010900000
B2RQC6	CAD protein;Glutamine-dependent carbamoyl-phosphate synthase;Aspartate carbamoyltransferase;Dihydroorotase	Cad	10867000000	11646000000	10776000000	10975000000	10704000000	10734000000	9572300000	9607400000	9596500000	9636200000	9740500000	10006000000
Q9EQQ2	Protein YIPF5	Yipf5	34087000	43184000	36696000	38637000	41513000	36156000	38096000	39867000	29865000	27772000	32536000	35726000
Q8R3C0	Mini-chromosome maintenance complex-binding protein	Mcmbp	985790000	894140000	938650000	914720000	788810000	983690000	794430000	797050000	812720000	831820000	828470000	810140000
Q8CDM8	Protein FAM160B1	Fam160b1	32484000	82171000	78895000	84072000	60736000	87211000	61358000	62647000	93059000	55473000	56092000	48296000
Q8BGA5	KRR1 small subunit processome component homolog	Krr1	482870000	442420000	461610000	496860000	523530000	509830000	420720000	437360000	458940000	360590000	472590000	433510000
Q8C5N5	Programmed cell death protein 2-like	Pdcd2l	44746000	57561000	39956000	43699000	40106000	52937000	44619000	33175000	52423000	40772000	40540000	35597000
Q8R035	Peptidyl-tRNA hydrolase ICT1, mitochondrial	Ict1	48317000	50192000	57052000	48564000	35477000	61012000	50433000	53852000	41709000	48066000	40175000	32035000
Q3V0C5	Ubiquitin carboxyl-terminal hydrolase 48	Usp48	1478200000	1256600000	1441900000	1398000000	1361200000	1405200000	1246900000	1339900000	1236400000	1245400000	1214700000	1106400000
Q60649	Caseinolytic peptidase B protein homolog	Clpb	253350000	341460000	260650000	265140000	296560000	275470000	246910000	210940000	266240000	259120000	252510000	263890000
P14873	Microtubule-associated protein 1B;MAP1B heavy chain;MAP1 light chain LC1	Map1b	3942200000	3835300000	3813500000	3911800000	3987900000	3850600000	3388100000	3405200000	3217700000	3533000000	3613200000	3522700000
Q99P69	Kinetochore protein Nuf2	Nuf2	182900000	183000000	156550000	175120000	182430000	159680000	151700000	155900000	172720000	154350000	154740000	131730000
Q921E6	Polycomb protein EED	Eed	1537900000	1490100000	1480000000	1482500000	1448700000	1532500000	1333700000	1309800000	1386600000	1239100000	1400400000	1279900000
Q8CGC7	Bifunctional glutamate/proline--tRNA ligase;Glutamate--tRNA ligase;Proline--tRNA ligase	Eprs	11326000000	11163000000	11420000000	11083000000	11451000000	11099000000	10125000000	10003000000	9779300000	10382000000	9783400000	9775300000
Q80SW1	Putative adenosylhomocysteinase 2	Ahcyl1	275130000	257900000	273400000	310870000	265140000	338630000	203550000	250070000	279390000	260940000	288880000	242210000
P62245	40S ribosomal protein S15a	Rps15a	6968100000	7521900000	6651400000	6797300000	6833400000	6513300000	6075200000	5853900000	5912900000	6133500000	5818500000	6796900000
Q8BMG7	Rab3 GTPase-activating protein non-catalytic subunit	Rab3gap2	187750000	243180000	198890000	213260000	237830000	215940000	189340000	150240000	181120000	198500000	206550000	223680000
Q9CXL3	Uncharacterized protein C7orf50 homolog		489400000	559090000	512070000	644880000	606650000	591670000	471010000	523400000	549810000	545810000	482450000	444420000
Q9R1P4	Proteasome subunit alpha type-1	Psma1	4503200000	4906300000	4255000000	4573900000	4531700000	4823300000	3932300000	4066300000	3889500000	3936100000	4187800000	4447800000
Q8BTZ4	Anaphase-promoting complex subunit 5	Anapc5	117300000	131370000	114950000	131260000	119900000	133910000	119740000	113770000	119150000	106960000	95930000	108170000
P47809	Dual specificity mitogen-activated protein kinase kinase 4	Map2k4	102910000	72779000	106200000	86910000	90393000	98027000	87719000	87366000	94831000	82775000	77188000	64108000
Q924W5	Structural maintenance of chromosomes protein 6	Smc6	117130000	130020000	124520000	123360000	90060000	125390000	109260000	100900000	98891000	113460000	110480000	96962000
Q91XR9	Phospholipid hydroperoxide glutathione peroxidase, nuclear	Gpx4	602550000	567040000	578170000	563790000	567640000	623190000	508840000	496140000	538140000	528870000	491350000	542670000
Q9Z1N5	Spliceosome RNA helicase Ddx39b	Ddx39b	9820300000	10971000000	10067000000	8979700000	10923000000	9633800000	9070900000	8930800000	8550400000	8023700000	9042200000	9944500000
Q91V76	Ester hydrolase C11orf54 homolog		157170000	168390000	184220000	223130000	183900000	174290000	155350000	143510000	193400000	162580000	157770000	155150000
Q8CEC0	Nuclear pore complex protein Nup88	Nup88	772020000	736790000	795940000	681430000	730740000	648130000	710920000	663320000	597740000	582020000	615220000	702500000
Q5NC05	Transcription termination factor 2	Ttf2	239870000	243620000	285810000	251080000	266160000	253250000	233520000	193640000	230920000	260030000	236440000	211320000
Q8R5J9	PRA1 family protein 3	Arl6ip5	113210000	117810000	119320000	113190000	127220000	111010000	94420000	100030000	123770000	88484000	100110000	115720000
Q9CQN7	39S ribosomal protein L41, mitochondrial	Mrpl41	106480000	73742000	67324000	55754000	57454000	68704000	85530000	65571000	60298000	56907000	57730000	54952000
P49718	DNA replication licensing factor MCM5	Mcm5	9736900000	9710900000	9673700000	9056500000	9711100000	9540100000	8682000000	8186600000	8298300000	8307900000	8115200000	9364300000
Q9Z2U0	Proteasome subunit alpha type-7	Psma7	3592800000	3565000000	3493000000	3557200000	3761700000	3715900000	3277000000	3195100000	3077300000	3257400000	2993000000	3442700000
Q9ESZ8	General transcription factor II-I	Gtf2i	3225700000	3031400000	2876400000	2862200000	2916200000	2813200000	2528300000	2597300000	2697600000	2638200000	2576100000	2699200000
Q8C551	RAD51-associated protein 1	Rad51ap1	25585000	28826000	29668000	36738000	28994000	41332000	32831000	36126000	25401000	32320000	28657000	14391000
Q9CRB9	MICOS complex subunit Mic19	Chchd3	734340000	658120000	819550000	805780000	760130000	723100000	613310000	637340000	639140000	812100000	742060000	553060000
Q9D958	Signal peptidase complex subunit 1	Spcs1	73606000	51618000	79142000	72260000	90419000	112550000	71976000	50595000	100950000	86626000	64517000	51340000
REV__Q9D583;REV__E9Q2M1			0	0	0	0	0	41551000	0	0	0	36924000	0	0
Q61941	NAD(P) transhydrogenase, mitochondrial	Nnt	176390000	173920000	192110000	198270000	208260000	189810000	140910000	172350000	185280000	180900000	169530000	163080000
Q9QYE6	Golgin subfamily A member 5	Golga5	116390000	104130000	103170000	129990000	103690000	92872000	118240000	103630000	90313000	98661000	72041000	95049000
Q99JI4	26S proteasome non-ATPase regulatory subunit 6	Psmd6	3645700000	3447400000	4102100000	3583700000	3262300000	3728400000	3278900000	3178800000	3254800000	3133000000	3353300000	3152100000
Q9WVS8	Mitogen-activated protein kinase 7	Mapk7	0	0	0	15406000	0	13838000	0	0	10986000	15013000	0	0
P53996	Cellular nucleic acid-binding protein	Cnbp	5263100000	3954100000	5595100000	5121400000	4395900000	5118000000	4891600000	4039400000	4652300000	4420500000	4637400000	3539200000
Q8BQR4	KAT8 regulatory NSL complex subunit 2	Kansl2	31392000	36913000	36934000	43125000	44264000	30990000	29562000	33532000	30229000	30561000	39583000	35346000
Q9WU00	Nuclear respiratory factor 1	Nrf1	82770000	107090000	72479000	74870000	90847000	87043000	79934000	68080000	91506000	68711000	79635000	70110000
Q91WK5	Glycine cleavage system H protein, mitochondrial	Gcsh	33409000	26537000	77684000	39346000	44209000	44338000	58360000	40567000	42724000	41642000	31105000	21683000
Q9CQZ6	NADH dehydrogenase [ubiquinone] 1 beta subcomplex subunit 3	Ndufb3	82035000	113620000	121460000	84655000	83034000	78604000	93123000	93213000	67010000	85130000	72241000	90277000
Q8BYA0	Tubulin-specific chaperone D	Tbcd	776530000	761550000	715800000	708240000	832460000	802250000	665240000	630560000	652570000	751500000	692660000	695110000
Q9D787	Peptidyl-prolyl cis-trans isomerase-like 2	Ppil2	166700000	206710000	191350000	241920000	270770000	192000000	169040000	184510000	211030000	195670000	171330000	197550000
Q00547	Hyaluronan mediated motility receptor	Hmmr	756080000	879010000	934500000	835160000	871540000	837740000	838840000	681900000	750600000	886110000	746810000	644790000
O88569	Heterogeneous nuclear ribonucleoproteins A2/B1	Hnrnpa2b1	35614000000	35412000000	37515000000	42608000000	36917000000	38338000000	34338000000	33857000000	35582000000	34041000000	32539000000	31054000000
Q62470	Integrin alpha-3;Integrin alpha-3 heavy chain;Integrin alpha-3 light chain	Itga3	16113000	18253000	14818000	16079000	14431000	13855000	10628000	15256000	19435000	10887000	14078000	12944000
Q9CYX7	RRP15-like protein	Rrp15	195960000	232890000	185340000	213810000	145530000	147470000	191710000	181700000	135410000	136120000	190950000	161590000
Q9CWW6	Peptidyl-prolyl cis-trans isomerase NIMA-interacting 4	Pin4	202590000	254290000	261470000	246520000	226020000	239190000	297370000	201210000	210660000	174920000	217990000	170430000
Q99K85	Phosphoserine aminotransferase	Psat1	5323800000	5580500000	5832000000	5825400000	5242200000	5659500000	5370300000	5166200000	4798700000	4988100000	4743800000	4712200000
Q9DB85	Ribosomal RNA-processing protein 8	Rrp8	53009000	54010000	55261000	48499000	55007000	57911000	52062000	50052000	45241000	54023000	49322000	37371000
P24788	Cyclin-dependent kinase 11B	Cdk11b	445710000	423710000	515560000	411780000	481050000	418430000	419120000	390470000	401480000	364170000	379890000	444600000
Q99KE1	NAD-dependent malic enzyme, mitochondrial	Me2	504010000	544810000	620910000	703150000	682530000	631550000	541780000	552180000	482990000	605470000	530500000	568970000
Q8K1M6	Dynamin-1-like protein	Dnm1l	2223900000	2363900000	2418700000	2178400000	2343400000	2441300000	1974900000	2004500000	2131400000	2137200000	2070600000	2116400000
Q9JKK8	Serine/threonine-protein kinase ATR	Atr	0	49059000	59069000	65863000	62552000	61296000	40694000	41365000	53841000	53374000	46211000	29674000
Q04692	SWI/SNF-related matrix-associated actin-dependent regulator of chromatin subfamily A containing DEAD/H box 1	Smarcad1	2049000000	1949300000	1949600000	1898100000	1656800000	1873100000	1637800000	1756700000	1847200000	1658400000	1654200000	1574200000
Q8BRB7	Histone acetyltransferase KAT6B	Kat6b	85892000	76035000	85530000	72013000	76588000	66561000	77642000	65550000	71614000	54534000	76994000	65568000
Q8BZ47	Zinc finger protein 609	Znf609	33787000	35828000	41919000	38722000	34024000	40519000	33440000	29680000	48802000	45802000	21007000	21430000
Q9DBN5	Lon protease homolog 2, peroxisomal	Lonp2	0	51171000	12748000	19348000	15772000	17260000	12172000	22526000	27183000	20287000	0	21388000
Q9D0D5	General transcription factor IIE subunit 1	Gtf2e1	463220000	385540000	598980000	499900000	437890000	512270000	399140000	464630000	462810000	411300000	444830000	397760000
Q3UGR5	Haloacid dehalogenase-like hydrolase domain-containing protein 2	Hdhd2	45577000	70548000	92331000	90238000	106450000	62313000	40560000	79015000	64493000	90867000	78601000	62758000
P53811	Phosphatidylinositol transfer protein beta isoform	Pitpnb	498020000	568340000	397190000	497600000	482090000	475970000	446770000	392230000	385840000	447970000	446090000	481170000
E9Q8D0		Dnajc21	949420000	1029300000	1071400000	1121500000	1086000000	1172400000	922810000	1071600000	965460000	978060000	960640000	829170000
A2A654		Bptf	966100000	900660000	934620000	933360000	901830000	934620000	804000000	870220000	850510000	843470000	825950000	768580000
Q9QYA2	Mitochondrial import receptor subunit TOM40 homolog	Tomm40	691310000	699360000	749670000	681820000	733490000	767600000	637140000	651110000	595160000	620760000	695190000	651760000
Q6P4S8	Integrator complex subunit 1	Ints1	154200000	196260000	177250000	190170000	174250000	184240000	155700000	144080000	180480000	160830000	148370000	169420000
Q3UFY0	Ribosomal RNA processing protein 36 homolog	Rrp36	16136000	10459000	0	0	0	0	11249000	0	0	0	0	12444000
Q9JIK9	28S ribosomal protein S34, mitochondrial	Mrps34	115530000	85746000	111260000	75313000	74288000	104880000	96617000	91687000	94483000	48047000	89593000	84793000
Q9Z199;P63271	Transcription elongation factor SPT4-B;Transcription elongation factor SPT4-A	Supt4h1b;Supt4h1a	139340000	94978000	128600000	74676000	95779000	134910000	119520000	126160000	72652000	122050000	52907000	102170000
Q62441	Transducin-like enhancer protein 4	Tle4	400290000	540760000	535400000	494640000	534830000	495890000	458020000	433380000	500990000	465790000	404580000	412180000
Q9CR08	Ribonuclease P protein subunit p29	Pop4	38252000	44506000	31719000	33754000	42970000	43606000	42056000	9169400	40977000	39132000	44265000	33657000
Q3UH06	Ras-responsive element-binding protein 1	Rreb1	20694000	18311000	19580000	19852000	22544000	23544000	19336000	22347000	16898000	20588000	19361000	12445000
P80315	T-complex protein 1 subunit delta	Cct4	17522000000	18635000000	17809000000	17739000000	18515000000	17629000000	16288000000	16169000000	16200000000	15663000000	15284000000	16518000000
Q505D1	Serine/threonine-protein phosphatase 6 regulatory ankyrin repeat subunit A	Ankrd28	326890000	271730000	353010000	341580000	304130000	323560000	284660000	318990000	287480000	280880000	276950000	263080000
P46460	Vesicle-fusing ATPase	Nsf	3821300000	3783100000	4181500000	3690000000	3952600000	4085700000	3558300000	3333200000	3348500000	3842000000	3607400000	3270200000
Q9JIX8	Apoptotic chromatin condensation inducer in the nucleus	Acin1	2145700000	2035900000	2146800000	2223600000	2015900000	2053700000	1708100000	2023000000	1908100000	1853600000	1889400000	1868300000
Q6PCM2	Integrator complex subunit 6	Ints6	160700000	178120000	159510000	186120000	221290000	199010000	166060000	150990000	177500000	170140000	153610000	166500000
Q99MK8	Beta-adrenergic receptor kinase 1	Adrbk1	39629000	31271000	57079000	45577000	39444000	54952000	44603000	44390000	41924000	50022000	31967000	26005000
Q9EQ61	Pescadillo homolog	Pes1	1828300000	1796800000	1995400000	1732800000	1685000000	1696900000	1663700000	1635800000	1699700000	1480700000	1461400000	1630700000
Q923E4	NAD-dependent protein deacetylase sirtuin-1;SirtT1 75 kDa fragment	Sirt1	421780000	482150000	400970000	513580000	447510000	433480000	416010000	427180000	363740000	410690000	415200000	374170000
Q80V86	Integrator complex subunit 8	Ints8	139350000	135800000	136750000	115190000	147490000	121440000	111170000	137180000	132490000	94886000	115810000	118280000
Q3UEB3	Poly(U)-binding-splicing factor PUF60	Puf60	3072100000	2978900000	3267000000	2933000000	3083400000	3108300000	2645600000	2824400000	2801300000	3036100000	2749400000	2389300000
P26040	Ezrin	Ezr	9915000000	9646600000	10054000000	9964800000	9865600000	9853700000	8648400000	8944000000	8698300000	8807100000	8974200000	8813200000
Q9D0M3	Cytochrome c1, heme protein, mitochondrial	Cyc1	944070000	1072400000	988660000	950700000	1121000000	907140000	814280000	807270000	1040600000	805130000	826210000	1043600000
Q9D706	RNA polymerase II-associated protein 3	Rpap3	267930000	290420000	308040000	327520000	301610000	289110000	244490000	282500000	269840000	256940000	283820000	254320000
P50580	Proliferation-associated protein 2G4	Pa2g4	14396000000	14455000000	15419000000	15348000000	14869000000	15656000000	12978000000	13828000000	13324000000	12642000000	13813000000	13832000000
Q9R0I7	YLP motif-containing protein 1	Ylpm1	192840000	136510000	194920000	178550000	150550000	152920000	133380000	149990000	175440000	155940000	143010000	140080000
Q9D6K7	Tetratricopeptide repeat protein 33	Ttc33	93622000	80934000	88709000	85110000	78427000	82935000	68995000	83813000	79458000	72796000	84602000	65141000
O89112	LanC-like protein 1	Lancl1	263450000	212690000	225260000	185670000	212660000	215440000	196970000	206100000	191370000	195090000	200180000	183860000
O88441	Metaxin-2	Mtx2	3580000000	2494600000	2648900000	3282600000	3793200000	3292000000	3126200000	2621600000	2795500000	2659400000	2537600000	3296300000
P63158	High mobility group protein B1	Hmgb1	11941000000	12346000000	12252000000	12562000000	12399000000	11480000000	12700000000	12053000000	11094000000	11034000000	10840000000	7405900000
Q8R1U1	Conserved oligomeric Golgi complex subunit 4	Cog4	146090000	133890000	147230000	184630000	166800000	149020000	140210000	73184000	154940000	153660000	151340000	154660000
Q8K0C4	Lanosterol 14-alpha demethylase	Cyp51a1	316760000	344070000	264890000	266540000	293490000	293570000	311280000	239260000	232440000	231590000	286000000	287930000
P97789	5-3 exoribonuclease 1	Xrn1	110380000	86002000	125360000	99942000	98954000	116650000	98529000	109180000	94613000	103360000	77614000	85648000
REV__Q5SV85			81793000	74280000	4082100	60807000	59495000	85266000	65630000	73832000	65795000	60261000	61000000	0
B1AZI6	THO complex subunit 2	Thoc2	465120000	532890000	538490000	512800000	478780000	507750000	471180000	414000000	484650000	421390000	428970000	490310000
Q62311	Transcription initiation factor TFIID subunit 6	Taf6	125210000	156800000	147610000	176940000	176750000	167170000	130380000	144630000	124530000	149460000	148920000	150730000
P59110	Sentrin-specific protease 1	Senp1	183430000	141800000	188560000	162690000	157790000	158750000	113510000	148440000	148370000	138020000	148110000	190260000
P70333	Heterogeneous nuclear ribonucleoprotein H2	Hnrnph2	454880000	364750000	352380000	418220000	381860000	389930000	483030000	343930000	273700000	285110000	329930000	394490000
Q9CY58	Plasminogen activator inhibitor 1 RNA-binding protein	Serbp1	23919000000	20044000000	24771000000	22191000000	18929000000	20377000000	19941000000	19494000000	20485000000	19936000000	19203000000	17308000000
O55131	Septin-7	2007-09-01	2681800000	2683900000	3057700000	3070800000	2942100000	2939100000	2633500000	2611300000	2795300000	2945100000	2381000000	2159900000
O35345	Importin subunit alpha-7	Kpna6	690160000	669310000	754900000	669880000	632810000	648510000	559520000	649810000	664310000	656580000	544910000	557860000
Q9CQ54	NADH dehydrogenase [ubiquinone] 1 subunit C2	Ndufc2	166510000	159440000	157110000	158290000	188360000	149250000	143870000	159250000	134920000	171530000	125130000	140120000
Q60648	Ganglioside GM2 activator	Gm2a	31369000	32122000	18345000	26235000	18161000	24934000	22412000	27224000	21973000	19116000	25215000	19158000
P99027	60S acidic ribosomal protein P2	Rplp2	18437000000	19525000000	21035000000	26131000000	23465000000	24517000000	19223000000	22717000000	21283000000	20263000000	18836000000	16642000000
P21278	Guanine nucleotide-binding protein subunit alpha-11	Gna11	132120000	139500000	111020000	149200000	193330000	151950000	135840000	117220000	134220000	126740000	121140000	148800000
P62082;F6SVV1	40S ribosomal protein S7	Rps7;Gm9493	10685000000	12913000000	11247000000	11270000000	12435000000	13394000000	9814900000	10351000000	10608000000	11002000000	11354000000	11174000000
Q91VA7	Isocitrate dehydrogenase [NAD] subunit, mitochondrial	Idh3b	1497700000	1389400000	1560300000	1425700000	1443900000	1380100000	1361300000	1174800000	1374000000	1180100000	1341900000	1342200000
P57722	Poly(rC)-binding protein 3	Pcbp3	5676800	5934000	5175000	7403800	8089400	8401400	4815700	4174700	8233700	6418100	6346800	6383200
P97329	Kinesin-like protein KIF20A	Kif20a	785350000	704160000	862180000	763820000	721340000	755290000	705900000	628430000	729130000	744030000	675330000	623560000
Q9D3W4	GPN-loop GTPase 3	Gpn3	109880000	117390000	110790000	80453000	100290000	106940000	96358000	86115000	95133000	98598000	95714000	87784000
O35604	Niemann-Pick C1 protein	Npc1	0	4822700	11725000	13505000	11432000	12153000	0	0	18015000	21699000	0	8265800
P13864	DNA (cytosine-5)-methyltransferase 1	Dnmt1	7591100000	7570900000	8265600000	7954100000	7128700000	7787400000	7279700000	7078300000	7103100000	6763200000	6608200000	6590500000
Q8C5K5	Uncharacterized protein CXorf38 homolog		45438000	28760000	28857000	35203000	29620000	34179000	30889000	38654000	24814000	29106000	30064000	27259000
Q9R1P1	Proteasome subunit beta type-3	Psmb3	814060000	815270000	768410000	744380000	945420000	806670000	724850000	710070000	761920000	760910000	755090000	666740000
Q6ZQ73	Cullin-associated NEDD8-dissociated protein 2	Cand2	328110000	368020000	340580000	284560000	317940000	355550000	281090000	297060000	317850000	279280000	272360000	337480000
Q9Z148	Histone-lysine N-methyltransferase EHMT2	Ehmt2	446380000	528420000	474650000	433720000	447980000	470840000	445620000	417790000	441390000	455410000	374200000	373130000
Q5SVQ0	Histone acetyltransferase KAT7	Kat7	818720000	653140000	760780000	731220000	741630000	712530000	657320000	651460000	657780000	670930000	670130000	646180000
Q80UG5	Septin-9	2009-09-01	1401700000	1255100000	1262200000	1384200000	1374000000	1406400000	1208700000	1278900000	1245000000	1224900000	1176900000	1099900000
O09167	60S ribosomal protein L21	Rpl21	9047500000	9227700000	8342100000	8421100000	8345100000	9651500000	8072200000	7650300000	7667100000	8604700000	8243700000	7226800000
P35700	Peroxiredoxin-1	Prdx1	37425000000	38320000000	40940000000	38791000000	38554000000	42206000000	34005000000	36629000000	35966000000	36985000000	36329000000	31531000000
Q7TMY4	THO complex subunit 7 homolog	Thoc7	196830000	216210000	222250000	206610000	180510000	164490000	165600000	187470000	192390000	161750000	184730000	170410000
P53702	Cytochrome c-type heme lyase	Hccs	133460000	136890000	134160000	120040000	121340000	153200000	128260000	117770000	105630000	116730000	129390000	117630000
Q8K2B3	Succinate dehydrogenase [ubiquinone] flavoprotein subunit, mitochondrial	Sdha	4744400000	4593300000	4959800000	5008000000	5067100000	5194500000	4095100000	4391500000	4696000000	4392100000	4573600000	4328500000
Q9DB73	NADH-cytochrome b5 reductase 1	Cyb5r1	78364000	69400000	77528000	73017000	73683000	77824000	46224000	73169000	75711000	60032000	71981000	75783000
A6H630	Protein-glutamate O-methyltransferase	Armt1	346560000	372970000	324480000	304880000	288680000	324690000	261590000	257340000	287190000	298500000	309010000	344290000
Q91VR2	ATP synthase subunit gamma, mitochondrial	Atp5c1	3580900000	3505200000	3210200000	3870900000	4231300000	4141300000	3507000000	3047200000	3246400000	3374500000	3482700000	3536100000
P17809	Solute carrier family 2, facilitated glucose transporter member 1	Slc2a1	1097800000	1143000000	1020400000	950550000	1200900000	1163400000	965220000	922660000	1088800000	982380000	1035800000	897240000
Q80UW8	DNA-directed RNA polymerases I, II, and III subunit RPABC1	Polr2e	755370000	754170000	644680000	878940000	718350000	813320000	631810000	708450000	660610000	693560000	687280000	708450000
Q8R574	Phosphoribosyl pyrophosphate synthase-associated protein 2	Prpsap2	634700000	697300000	560110000	664500000	664060000	657460000	560950000	558930000	623290000	642040000	511640000	578220000
Q6PDY2	2-aminoethanethiol dioxygenase	Ado	165450000	129390000	153350000	174100000	163280000	163490000	149880000	125310000	117490000	147290000	143060000	167450000
Q8BFU3	RING finger protein 214	Rnf214	66138000	40305000	50757000	51922000	41244000	50022000	46105000	44032000	46250000	43429000	40571000	48804000
Q8VD04	GRIP1-associated protein 1	Gripap1	39720000	67067000	56146000	37734000	38374000	34289000	47525000	41499000	43133000	40064000	41061000	31792000
Q8C0M0	WD repeat-containing protein 59	Wdr59	80998000	69527000	81647000	89246000	89727000	78888000	60312000	82545000	77409000	69533000	83157000	66451000
Q921F2	TAR DNA-binding protein 43	Tardbp	7844200000	6609800000	6344700000	6730500000	6815400000	6656300000	6187900000	6255300000	5839700000	5654600000	6225100000	6602700000
P61358	60S ribosomal protein L27	Rpl27	13791000000	11633000000	11551000000	13046000000	11526000000	12141000000	11188000000	10450000000	11197000000	10829000000	10915000000	11498000000
Q640Q5	PAB-dependent poly(A)-specific ribonuclease subunit PAN3	Pan3	36449000	34767000	43130000	36611000	19878000	49828000	26348000	30312000	29759000	37935000	44552000	28982000
Q9D0C4	tRNA (guanine(37)-N1)-methyltransferase	Trmt5	204790000	222160000	212980000	217850000	224870000	216340000	200940000	169390000	186720000	173440000	223620000	210980000
Q9CZ15	DNA replication complex GINS protein PSF1	Gins1	76517000	91871000	75746000	64235000	96766000	79307000	69178000	65377000	77359000	80008000	64154000	78436000
Q923B1	Lariat debranching enzyme	Dbr1	333840000	304860000	316390000	312650000	288460000	291300000	304140000	245830000	297030000	283130000	246660000	280530000
O35215	D-dopachrome decarboxylase	Ddt	590490000	425350000	767990000	582000000	499710000	654330000	564470000	548440000	529310000	564000000	479690000	471760000
D3Z4S3	Putative peptidyl-tRNA hydrolase PTRHD1	Ptrhd1	88964000	67791000	73655000	78645000	71186000	92161000	68974000	72337000	77247000	64823000	76802000	63629000
P56671	Myc-associated zinc finger protein	Maz	102910000	134770000	138030000	127360000	89778000	80126000	90612000	108390000	83534000	87909000	87711000	145670000
Q8BGQ7	Alanine--tRNA ligase, cytoplasmic	Aars	15442000000	16370000000	14393000000	14291000000	15697000000	14534000000	13680000000	13983000000	13555000000	12987000000	13406000000	13814000000
Q8R344	Coiled-coil domain-containing protein 12	Ccdc12	220890000	148630000	232870000	231740000	187700000	182500000	194800000	187150000	183650000	177330000	155220000	182790000
Q8VEK3	Heterogeneous nuclear ribonucleoprotein U	Hnrnpu	29697000000	30771000000	31780000000	29980000000	28706000000	30552000000	28511000000	28191000000	27083000000	26001000000	27009000000	26115000000
Q9DBR0	A-kinase anchor protein 8	Akap8	1718000000	1850400000	1893300000	1743700000	1515800000	1819300000	1695000000	1517300000	1625200000	1710100000	1349200000	1566700000
Q8BVQ5	Protein phosphatase methylesterase 1	Ppme1	216330000	224650000	247490000	214440000	217810000	216880000	194050000	204380000	215790000	205960000	203570000	177350000
Q9CQH3	NADH dehydrogenase [ubiquinone] 1 beta subcomplex subunit 5, mitochondrial	Ndufb5	61851000	41275000	58822000	54731000	37124000	57640000	36896000	58621000	32728000	54357000	45337000	51730000
Q99PM9	Uridine-cytidine kinase 2	Uck2	289650000	315100000	277410000	316350000	315870000	309130000	261520000	295240000	274580000	247390000	246860000	311940000
P97376	Protein FRG1	Frg1	584660000	566600000	585240000	563400000	457870000	480090000	439600000	482880000	542070000	514580000	466030000	462790000
Q8BMA5	Protein NPAT	Npat	20304000	24814000	24758000	30364000	32170000	33060000	17843000	20596000	28142000	32837000	21088000	28106000
O08756	3-hydroxyacyl-CoA dehydrogenase type-2	Hsd17b10	1086400000	1041900000	1243000000	1010000000	1184300000	972590000	940300000	1096500000	812170000	925280000	1083700000	1014600000
P56380	Bis(5-nucleosyl)-tetraphosphatase [asymmetrical]	Nudt2	54706000	79403000	52694000	46516000	44214000	69892000	60033000	47177000	47098000	50023000	49047000	58756000
Q9CPQ3	Mitochondrial import receptor subunit TOM22 homolog	Tomm22	459410000	387950000	440910000	371010000	374580000	342880000	269520000	415960000	318560000	276960000	338140000	516260000
Q99J95	Cyclin-dependent kinase 9	Cdk9	229390000	216100000	259350000	207820000	176900000	201940000	214070000	194610000	153220000	191020000	215050000	192470000
P80314	T-complex protein 1 subunit beta	Cct2	20317000000	18688000000	20571000000	18788000000	20554000000	18608000000	17073000000	17361000000	17665000000	18016000000	18119000000	17373000000
Q9WTP6	Adenylate kinase 2, mitochondrial;Adenylate kinase 2, mitochondrial, N-terminally processed	Ak2	1929400000	2008100000	1981000000	1871700000	1867300000	1760300000	1557000000	1802900000	1575300000	1517400000	1948200000	1859500000
Q8K1R3	Polyribonucleotide nucleotidyltransferase 1, mitochondrial	Pnpt1	694860000	615950000	597360000	640770000	656970000	601270000	595090000	516090000	546490000	582620000	636070000	545510000
Q8VCH6	Delta(24)-sterol reductase	Dhcr24	132660000	147290000	179010000	136970000	192660000	158250000	135310000	114660000	137750000	159070000	154260000	150210000
Q8K1J6	CCA tRNA nucleotidyltransferase 1, mitochondrial	Trnt1	225400000	345950000	192160000	250780000	260250000	218580000	204330000	222620000	218790000	199640000	231420000	265740000
Q99N84	28S ribosomal protein S18b, mitochondrial	Mrps18b	84918000	109070000	82862000	99446000	83951000	84364000	86132000	72011000	85154000	81713000	74283000	90457000
Q9CZN7	Serine hydroxymethyltransferase	Shmt2	6130500000	5202700000	6087400000	5150500000	4926200000	5569000000	5289900000	5020700000	4522700000	4683700000	5189900000	5030500000
P55821	Stathmin-2	Stmn2	2411400000	2584200000	2704000000	2260800000	2209200000	1966800000	2020700000	2452500000	2401400000	1667800000	1941800000	2229900000
Q91WA1	TIMELESS-interacting protein	Tipin	239770000	210460000	291380000	289180000	271820000	225320000	204320000	269600000	273980000	201340000	257580000	167420000
Q8K0V4	CCR4-NOT transcription complex subunit 3	Cnot3	565880000	465750000	451650000	488580000	474700000	450830000	466320000	453020000	428930000	450560000	429520000	377640000
Q8BP48	Methionine aminopeptidase 1	Metap1	954060000	917090000	1006600000	954290000	1044600000	972360000	833910000	863790000	945540000	905680000	909050000	804300000
Q60862	Origin recognition complex subunit 2	Orc2	282530000	299730000	261390000	304730000	279300000	233330000	243960000	252640000	282620000	226850000	273430000	215000000
Q9Z2G0	Protein fem-1 homolog B	Fem1b	16764000	42616000	17251000	25945000	17231000	20195000	22188000	22729000	21537000	23532000	17890000	18126000
P50136	2-oxoisovalerate dehydrogenase subunit alpha, mitochondrial	Bckdha	622560000	520850000	671810000	582730000	545360000	534330000	548970000	540670000	547640000	478010000	493260000	521540000
Q9D8E6	60S ribosomal protein L4	Rpl4	38919000000	40568000000	40567000000	36999000000	37197000000	37138000000	35857000000	38359000000	33336000000	33928000000	35187000000	31629000000
Q8K248	4-hydroxyphenylpyruvate dioxygenase-like protein	Hpdl	28007000	37282000	38489000	37116000	30682000	34038000	32599000	31542000	35185000	22710000	29151000	33931000
Q9DCL9	Multifunctional protein ADE2;Phosphoribosylaminoimidazole-succinocarboxamide synthase;Phosphoribosylaminoimidazole carboxylase	Paics	7865400000	7549100000	6829900000	7315900000	7252400000	7485400000	7236000000	6508600000	6583600000	6428100000	6261800000	6867700000
P20263	POU domain, class 5, transcription factor 1	Pou5f1	1201100000	1115800000	1268200000	1476900000	1358300000	1323800000	1069800000	1211100000	1114300000	1320400000	1102300000	1155300000
V9GXJ1;Q8R4X3	RNA-binding protein 12	Gm28036;Rbm12	242540000	254050000	220710000	261550000	282980000	231300000	232310000	218870000	221290000	219500000	242280000	210330000
Q8BK58	HSPB1-associated protein 1	Hspbap1	1743800000	1757100000	1636800000	1568300000	1781700000	1679900000	1538100000	1444000000	1387500000	1621500000	1583200000	1582400000
P60762	Mortality factor 4-like protein 1	Morf4l1	732710000	627780000	732290000	631530000	544480000	585210000	598900000	571970000	498280000	515650000	593100000	692970000
Q61390	T-complex protein 1 subunit zeta-2	Cct6b	696100000	1009700000	916280000	695820000	1032700000	1312500000	1072000000	722140000	731760000	753190000	958570000	863820000
P32507	Nectin-2	Pvrl2	220580000	196330000	187840000	260630000	260690000	239990000	195860000	215890000	197450000	199310000	180630000	241550000
E9PWZ3		Rpl3l	1317300000	1446300000	1126100000	1608300000	931350000	1223900000	1013700000	1227700000	1053600000	867330000	1595100000	1138200000
Q91WD1	DNA-directed RNA polymerase III subunit RPC4	Polr3d	29741000	14859000	34554000	11373000	19499000	15391000	23563000	17218000	13965000	15306000	23267000	19693000
Q9CXH7	Shugoshin-like 1	Sgol1	43293000	53064000	43746000	51484000	57467000	63251000	39634000	40254000	61187000	40483000	52761000	47100000
Q9JLJ2	4-trimethylaminobutyraldehyde dehydrogenase	Aldh9a1	1742600000	1688000000	1681200000	1649600000	1817800000	1632600000	1627000000	1575800000	1502200000	1571000000	1575100000	1350800000
Q8BG40	Katanin p80 WD40 repeat-containing subunit B1	Katnb1	110770000	108200000	112330000	115130000	126130000	116800000	85682000	105920000	97245000	117350000	102330000	112720000
A2A935;P14404	PR domain zinc finger protein 16;MDS1 and EVI1 complex locus protein EVI1	Prdm16;Mecom	3985900000	2524600000	3728900000	2930600000	2074200000	2926700000	2725900000	3004500000	2529800000	2661900000	2918800000	2535000000
Q9DBG7	Signal recognition particle receptor subunit alpha	Srpr	609870000	619580000	659340000	599100000	730930000	623310000	601230000	578160000	574790000	574380000	587920000	546340000
Q8C1Z8	tRNA methyltransferase 10 homolog A	Trmt10a	98904000	69123000	60310000	67982000	56542000	49297000	71216000	51839000	76099000	61656000	44487000	57176000
Q9JIW9	Ras-related protein Ral-B	Ralb	88628000	53069000	83212000	60167000	80307000	68639000	56312000	66514000	75669000	74085000	55213000	63415000
Q8VEE4	Replication protein A 70 kDa DNA-binding subunit;Replication protein A 70 kDa DNA-binding subunit, N-terminally processed	Rpa1	1451700000	1309300000	1494900000	1444000000	1449300000	1511000000	1367800000	1308100000	1273400000	1364200000	1246600000	1246000000
Q9CZU3	Superkiller viralicidic activity 2-like 2	Skiv2l2	2368200000	2707800000	2509400000	2282600000	2106800000	2176600000	2243700000	2166600000	2259400000	2039700000	2074000000	1972900000
P29351	Tyrosine-protein phosphatase non-receptor type 6	Ptpn6	276790000	271850000	343590000	292610000	342110000	286130000	247970000	247180000	289130000	279720000	303920000	266450000
Q3UZ01	RNA-binding protein 40	Rnpc3	54650000	48882000	38665000	43594000	66642000	65979000	53988000	25901000	66432000	61593000	51809000	27355000
Q3TQQ9	Uncharacterized protein C1orf112 homolog		17925000	16854000	15632000	21162000	26169000	23849000	18094000	17317000	19706000	21224000	18805000	14482000
E9Q7E2		Arid2	204420000	222170000	216440000	189440000	172710000	198930000	169820000	187240000	181930000	173610000	155770000	217330000
Q922H1	Protein arginine N-methyltransferase 3	Prmt3	118220000	78722000	98405000	100760000	113260000	110110000	104220000	86700000	111090000	82036000	89543000	85087000
Q9CPR1	RWD domain-containing protein 4	Rwdd4	76731000	64666000	67232000	88508000	45105000	80023000	60102000	51525000	64802000	86065000	57662000	60698000
REV__P42932			0	14170000	23530000	0	15801000	16588000	25412000	0	21019000	16801000	0	0
G3X9L6;Q9DCX2	ATP synthase subunit d, mitochondrial	Gm10250;Atp5h	1873100000	1320900000	1976400000	1613200000	1254800000	1542100000	1386800000	1580400000	1585800000	1407200000	1251400000	1431700000
Q9CVB6	Actin-related protein 2/3 complex subunit 2	Arpc2	1200200000	1144500000	1281800000	1195200000	1093600000	1025800000	1201500000	1077500000	909570000	1056500000	980980000	1037200000
Q6PR54	Telomere-associated protein RIF1	Rif1	5669000000	5522700000	5465600000	5700900000	5188200000	5301700000	4571400000	5183700000	4862300000	5161200000	4935000000	4932600000
Q9DB05	Alpha-soluble NSF attachment protein	Napa	685000000	467460000	642480000	619120000	650830000	687400000	554820000	531800000	522570000	620500000	611610000	545510000
Q9QYF1	Retinol dehydrogenase 11	Rdh11	130210000	147580000	125710000	125970000	143890000	119170000	133530000	121150000	122200000	106890000	102350000	129240000
P61971	Nuclear transport factor 2	Nutf2	1468500000	1068500000	1620500000	1407900000	989790000	1376300000	1252400000	1190800000	1454300000	1136600000	1058400000	1066800000
Q9JKX4	Protein AATF	Aatf	369010000	339430000	316270000	358460000	321770000	315240000	309310000	331210000	326520000	247960000	276350000	332990000
Q9DB96	Neuroguidin	Ngdn	242730000	232680000	205640000	250780000	213620000	285960000	229760000	223640000	212330000	199490000	226870000	200710000
P57780	Alpha-actinin-4	Actn4	21775000000	22259000000	22859000000	21903000000	21536000000	21501000000	20347000000	20837000000	19562000000	19215000000	21112000000	18006000000
P49135	TFIIH basal transcription factor complex helicase XPB subunit	Ercc3	87763000	112810000	88460000	118790000	120820000	113060000	96188000	84495000	100580000	99928000	98940000	99652000
Q9R1Q9	V-type proton ATPase subunit S1	Atp6ap1	20259000	16846000	4339600	21341000	13307000	10792000	11963000	19167000	8784000	12593000	13391000	12609000
Q69ZS7	HBS1-like protein	Hbs1l	174950000	175890000	185070000	184130000	154740000	168900000	145790000	158140000	176370000	160640000	144630000	157990000
Q64514	Tripeptidyl-peptidase 2	Tpp2	2738400000	2623600000	2735000000	2692100000	2805900000	2741100000	2482600000	2545400000	2295800000	2408400000	2449600000	2589300000
Q6ZQH8	Nucleoporin NUP188 homolog	Nup188	621570000	685210000	589310000	633510000	634970000	679350000	600340000	581200000	518460000	541510000	594310000	639890000
Q7TSY8	Shugoshin-like 2	Sgol2	145480000	154250000	136890000	145060000	139070000	116550000	127620000	105090000	137370000	144100000	125540000	117480000
Q8CFI7	DNA-directed RNA polymerase II subunit RPB2	Polr2b	1695200000	1811900000	1774700000	1798100000	1773400000	1959800000	1734000000	1614400000	1584300000	1570500000	1619900000	1657500000
Q9DC28	Casein kinase I isoform delta	Csnk1d	86300000	88183000	79152000	84221000	89844000	61974000	75030000	52390000	107010000	58886000	63825000	85819000
P50516	V-type proton ATPase catalytic subunit A	Atp6v1a	1554600000	1610000000	1504000000	1605000000	1687400000	1640200000	1406300000	1375100000	1419400000	1568000000	1402200000	1515600000
Q3U308	Cytoplasmic tRNA 2-thiolation protein 2	Ctu2	37510000	45866000	0	38333000	26557000	33012000	53043000	31281000	12757000	51247000	15686000	0
Q6VGS5	Protein Daple	Ccdc88c	38715000	29532000	34852000	46897000	41683000	54953000	42776000	34481000	40688000	32124000	34574000	38513000
P15532	Nucleoside diphosphate kinase A	Nme1	585370000	453750000	319560000	382380000	439360000	450340000	390380000	399380000	290150000	377680000	401710000	521180000
P80318	T-complex protein 1 subunit gamma	Cct3	23266000000	23050000000	23657000000	22849000000	22925000000	22486000000	21799000000	20442000000	20809000000	20995000000	20503000000	20584000000
Q8K409	DNA polymerase beta	Polb	119620000	106190000	129240000	121030000	116990000	129390000	82082000	104880000	120280000	106090000	127230000	113540000
A2RTL5	Arginine/serine-rich coiled-coil protein 2	Rsrc2	112640000	109290000	123730000	102570000	64782000	79307000	88004000	94172000	109700000	84566000	82230000	77604000
P16858	Glyceraldehyde-3-phosphate dehydrogenase	Gapdh	93108000000	95463000000	96873000000	96657000000	99365000000	91086000000	84508000000	87666000000	84570000000	83397000000	84941000000	93366000000
P41105	60S ribosomal protein L28	Rpl28	9848600000	11271000000	9867200000	10627000000	10491000000	12121000000	9071900000	8520500000	10013000000	10810000000	9920500000	9831400000
Q922B2	Aspartate--tRNA ligase, cytoplasmic	Dars	6590300000	6610500000	6957900000	6833300000	6638500000	6676000000	6134000000	5859200000	6051000000	6505100000	6021400000	5935700000
Q8N7N5	DDB1- and CUL4-associated factor 8	Dcaf8	620610000	592620000	648140000	590680000	650920000	590490000	584980000	554400000	529060000	594750000	532580000	549550000
P11440	Cyclin-dependent kinase 1	Cdk1	3646000000	3500200000	3980600000	3681600000	3909900000	3955200000	3593100000	3436500000	3600800000	3566400000	3055800000	3288500000
Q8K0D5	Elongation factor G, mitochondrial	Gfm1	1100300000	1055100000	1028000000	1054400000	1060900000	1048600000	905690000	1037700000	959250000	971690000	952530000	923810000
P68033;P63268;P62737;P68134	Actin, alpha cardiac muscle 1;Actin, gamma-enteric smooth muscle;Actin, aortic smooth muscle;Actin, alpha skeletal muscle	Actc1;Actg2;Acta2;Acta1	13089000000	12423000000	13812000000	14222000000	13824000000	15339000000	11626000000	12784000000	15375000000	13269000000	11836000000	10053000000
P12970;A0A140T8L3;A0A140T8L1	60S ribosomal protein L7a	Rpl7a	24478000000	26458000000	22859000000	24152000000	25314000000	27775000000	22301000000	23079000000	22199000000	21858000000	23975000000	23443000000
Q8C8M1	Protein FAM60A	Fam60a	158850000	154710000	129210000	169040000	149430000	126340000	139440000	130910000	131360000	136780000	136550000	129340000
Q61458	Cyclin-H	Ccnh	369940000	351040000	373510000	328340000	318730000	355720000	301570000	318170000	312130000	303290000	286280000	379250000
Q924C1	Exportin-5	Xpo5	1549800000	1686400000	1602000000	1662700000	1739900000	1822700000	1575800000	1378800000	1474000000	1489500000	1546800000	1655300000
P58501	PAX3- and PAX7-binding protein 1	Paxbp1	116650000	123140000	72669000	123590000	110300000	98542000	109440000	97516000	100700000	92856000	88360000	95582000
Q8VI33	Transcription initiation factor TFIID subunit 9	Taf9	40294000	41311000	36111000	27817000	30916000	28845000	28621000	35716000	28669000	35119000	27549000	30382000
Q9DD02	Protein Hikeshi	L7rn6	195340000	251700000	250180000	200020000	238330000	210110000	151910000	219590000	218220000	204080000	206370000	219430000
Q9Z1M8	Protein Red	Ik	993810000	977020000	897400000	957490000	878930000	993020000	827810000	949410000	898250000	829470000	904040000	755090000
Q9Z0R4	Intersectin-1	Itsn1	253500000	250170000	242000000	222780000	257180000	269160000	204990000	238060000	215470000	250770000	233750000	212150000
Q9WVR4	Fragile X mental retardation syndrome-related protein 2	Fxr2	1072000000	871770000	1198500000	1055400000	1018800000	1043800000	913430000	873660000	913180000	1079300000	891130000	1005000000
O35551	Rab GTPase-binding effector protein 1	Rabep1	274280000	160720000	104160000	91925000	132400000	120610000	194720000	107200000	122490000	164670000	109530000	102960000
P08775	DNA-directed RNA polymerase II subunit RPB1	Polr2a	1633200000	1771900000	1605800000	1771800000	1749000000	1782600000	1488400000	1465700000	1671400000	1566200000	1576100000	1584200000
O35593	26S proteasome non-ATPase regulatory subunit 14	Psmd14	1118400000	1039400000	1035700000	1052900000	1118000000	964730000	897180000	981700000	905310000	1086400000	933440000	935740000
Q61937	Nucleophosmin	Npm1	50105000000	53742000000	45320000000	53741000000	48999000000	48421000000	43774000000	49562000000	42248000000	39734000000	48402000000	48661000000
P62702	40S ribosomal protein S4, X isoform	Rps4x	27339000000	27556000000	25795000000	26499000000	27102000000	27580000000	23979000000	23885000000	26598000000	25055000000	23557000000	23738000000
Q8BX70	Vacuolar protein sorting-associated protein 13C	Vps13c	28741000	30334000	24249000	27455000	40896000	33054000	21157000	27697000	22415000	37896000	33443000	24943000
Q8BJF9	Charged multivesicular body protein 2b	Chmp2b	13583000	15483000	17361000	11109000	8702500	13823000	15435000	15203000	20728000	11350000	9900700	0
Q01065	Calcium/calmodulin-dependent 3,5-cyclic nucleotide phosphodiesterase 1B	Pde1b	158520000	139600000	186580000	180320000	160140000	161740000	184070000	162350000	54346000	175160000	207950000	111340000
Q9D0J8	Parathymosin	Ptms	219490000	228790000	204820000	257740000	349730000	230820000	195280000	258020000	208670000	215940000	201120000	274120000
Q7TT37	Elongator complex protein 1	Ikbkap	2140800000	1967700000	1985200000	2046700000	1962000000	2084700000	1861300000	1875800000	1774900000	1741700000	1881600000	1922400000
Q9CQV5	28S ribosomal protein S24, mitochondrial	Mrps24	55221000	41335000	47906000	49882000	41156000	49279000	40395000	32805000	23982000	69939000	38589000	52752000
Q8BJL1	F-box only protein 30	Fbxo30	67789000	57238000	72751000	84999000	59851000	91026000	54134000	65128000	59330000	77966000	75068000	61962000
Q60973	Histone-binding protein RBBP7	Rbbp7	3746800000	3883200000	4548400000	4461400000	3015400000	4290300000	3616100000	3998000000	4034800000	3969300000	3090200000	3030400000
Q3UHX0	Nucleolar protein 8	Nol8	384260000	375430000	410170000	439920000	382910000	408630000	349120000	366490000	346120000	370230000	345360000	402760000
Q9D6Z1	Nucleolar protein 56	Nop56	9280500000	9309800000	10016000000	9446900000	9421800000	9002200000	9145000000	9064400000	8753600000	7683800000	8963800000	7682400000
P63034;Q9QX11;O08967	Cytohesin-2;Cytohesin-1;Cytohesin-3	Cyth2;Cyth1;Cyth3	28804000	17333000	21666000	20347000	22510000	15816000	19407000	16343000	17597000	19802000	20072000	21680000
Q9D600	DNA replication complex GINS protein PSF2	Gins2	121440000	175930000	184600000	176780000	185410000	174540000	173060000	153670000	143910000	167610000	147880000	139520000
Q9JJ89	Coiled-coil domain-containing protein 86	Ccdc86	457240000	489700000	485620000	473740000	448140000	461610000	374650000	463530000	506170000	448360000	449610000	316520000
REV__E9PYI1			39966000	44727000	40179000	38051000	32734000	34754000	58422000	34066000	32923000	23520000	29708000	30728000
P62717	60S ribosomal protein L18a	Rpl18a	12817000000	12714000000	10162000000	11088000000	11775000000	12206000000	10724000000	10440000000	10574000000	10219000000	9876400000	12469000000
Q6PDM2	Serine/arginine-rich splicing factor 1	Srsf1	4595800000	4282300000	4396700000	4074300000	3505800000	3477900000	3862600000	3769400000	3961600000	3713600000	3407600000	3404000000
Q62465	Synaptic vesicle membrane protein VAT-1 homolog	Vat1	649040000	671330000	636770000	659020000	688210000	679560000	682930000	587630000	506730000	610960000	675980000	557290000
P54276	DNA mismatch repair protein Msh6	Msh6	10228000000	9802800000	10142000000	9473700000	9448000000	9859900000	9102200000	9161800000	8735700000	8540400000	8898500000	9157200000
Q9JJI8	60S ribosomal protein L38	Rpl38	2452100000	2676600000	2560600000	2293700000	2531200000	2461300000	2290400000	2332000000	2163900000	2246000000	2447700000	2134600000
P62311	U6 snRNA-associated Sm-like protein LSm3	Lsm3	150760000	149450000	121250000	159490000	134720000	131700000	116600000	145020000	127230000	130870000	117920000	132770000
Q99JY9	Actin-related protein 3	Actr3	1675500000	1531500000	1633400000	1448600000	1505400000	1550000000	1513000000	1457100000	1358300000	1299800000	1540900000	1327900000
P62835	Ras-related protein Rap-1A	Rap1a	91137000	86557000	72167000	85601000	129090000	87410000	64993000	138330000	70147000	89211000	76616000	62633000
Q6ZPI0	Protein Jade-1	Jade1	509200000	448940000	543320000	508270000	448420000	500510000	458780000	484120000	457250000	439800000	456570000	394590000
Q9QZD9	Eukaryotic translation initiation factor 3 subunit I	Eif3i	3756400000	3404900000	3655000000	3926700000	3394100000	3493700000	3323800000	3283700000	3368800000	3626900000	3079300000	2994900000
Q924T3	DNA repair protein XRCC4	Xrcc4	63348000	64354000	80225000	70271000	73718000	78406000	60800000	69525000	62940000	74027000	69593000	54613000
Q91V01	Lysophospholipid acyltransferase 5	Lpcat3	62619000	91951000	59554000	87819000	81896000	72893000	61436000	58605000	76410000	78553000	67892000	72645000
Q8BRF7	Sec1 family domain-containing protein 1	Scfd1	445680000	544160000	467930000	502200000	485730000	532790000	433040000	467460000	475630000	451260000	466600000	415890000
P25206	DNA replication licensing factor MCM3	Mcm3	9272300000	9406400000	9319500000	9769100000	10066000000	9360500000	8926400000	8414900000	8549700000	8386500000	8762200000	8998100000
O35648	Centrin-3	Cetn3	93611000	43000000	78832000	86252000	43267000	88946000	83785000	66797000	81725000	62774000	78496000	21376000
Q91WE2	Protein FAM192A	Fam192a	455920000	396500000	411840000	338180000	370080000	381210000	384890000	371040000	338770000	353020000	363730000	331330000
Q99PV0	Pre-mRNA-processing-splicing factor 8	Prpf8	6912900000	6978100000	6629300000	6613500000	6705200000	6763600000	6215100000	6126500000	6266700000	6076700000	5974500000	6308000000
Q0P678	Zinc finger CCCH domain-containing protein 18	Zc3h18	945900000	1057400000	1118600000	1164400000	995190000	1044600000	1001200000	971340000	934900000	1040200000	963650000	848780000
P70677	Caspase-3;Caspase-3 subunit p17;Caspase-3 subunit p12	Casp3	1229200000	1252300000	1362000000	1295700000	1298700000	1405700000	1165000000	1192700000	1143200000	1286600000	1180700000	1174400000
Q3URR7	Zinc finger and SCAN domain-containing protein 10	Zscan10	385560000	374360000	347910000	338920000	311380000	355160000	341490000	300340000	349040000	303430000	314600000	315600000
Q9ER72	Cysteine--tRNA ligase, cytoplasmic	Cars	2856300000	2758600000	2696300000	2713000000	2958200000	3032800000	2504400000	2737800000	2622300000	2694500000	2481100000	2456500000
P80316	T-complex protein 1 subunit epsilon	Cct5	17596000000	17774000000	20746000000	18012000000	19692000000	19944000000	18102000000	16784000000	17514000000	17871000000	17534000000	15808000000
P09926	Surfeit locus protein 2	Surf2	46105000	69567000	53675000	67719000	54153000	62987000	55643000	58510000	44511000	43040000	51939000	69128000
Q7JJ13	Bromodomain-containing protein 2	Brd2	675880000	640560000	513160000	578930000	588050000	582730000	523820000	590440000	562720000	501440000	514230000	569040000
P24527	Leukotriene A-4 hydrolase	Lta4h	1157700000	1362300000	1206100000	1335900000	1391700000	1246900000	1227200000	1183500000	1193900000	1159500000	1098300000	1156800000
E9QAZ2;Q9CZM2	Ribosomal protein L15;60S ribosomal protein L15	Gm10020;Rpl15	13974000000	13807000000	14951000000	14144000000	14807000000	17144000000	14010000000	13277000000	13249000000	14505000000	13500000000	12442000000
Q8C5X1		4931406P16Rik	902760000	1100300000	1091600000	929040000	1059100000	1009700000	851820000	854700000	777690000	953380000	1016800000	1101100000
Q5SFM8	RNA-binding protein 27	Rbm27	288670000	310730000	358350000	301780000	322960000	311320000	252360000	303960000	321230000	299730000	317350000	232460000
P24547	Inosine-5-monophosphate dehydrogenase 2	Impdh2	11872000000	11715000000	13056000000	12808000000	11774000000	12396000000	12161000000	11210000000	11039000000	11722000000	11309000000	9702400000
Q64152	Transcription factor BTF3	Btf3	4444900000	6145300000	4408400000	4893400000	4034500000	4316800000	3966300000	4838900000	4106000000	3710400000	4016500000	5120800000
P61161	Actin-related protein 2	Actr2	1754800000	1525800000	1792400000	1649700000	1609500000	1677600000	1610400000	1544200000	1507900000	1588300000	1530000000	1349100000
REV__Q8BL66			25263000	35733000	0	42201000	24668000	19636000	40059000	36635000	26411000	0	31442000	0
Q61292	Laminin subunit beta-2	Lamb2	284720000	359790000	167310000	291910000	271660000	277630000	252600000	252130000	293510000	235090000	304670000	169940000
Q3U2A8	Valine--tRNA ligase, mitochondrial	Vars2	13669000	17843000	15027000	22089000	16625000	9086900	19954000	13737000	17621000	14581000	20169000	0
Q8R317	Ubiquilin-1	Ubqln1	1385100000	1373800000	1751300000	1601900000	1551000000	1410300000	1438000000	1421500000	1395200000	1451600000	1371200000	1201800000
Q9Z1Z2	Serine-threonine kinase receptor-associated protein	Strap	3142100000	2836400000	2986500000	2692100000	2737600000	2695400000	2779100000	2793500000	2706800000	2596700000	2482500000	2237000000
Q5SUR0	Phosphoribosylformylglycinamidine synthase	Pfas	5148400000	4916800000	5179600000	5106500000	4832300000	5287300000	5190300000	4715400000	4688300000	4528900000	4225300000	4458400000
Q8R3H9	Tetratricopeptide repeat protein 4	Ttc4	169390000	177780000	255900000	203000000	154010000	239450000	161720000	145270000	211100000	243680000	174230000	158660000
Q9QXG2	Rab proteins geranylgeranyltransferase component A 1	Chm	60196000	54710000	48457000	45804000	51019000	51785000	49516000	45924000	41797000	49497000	55606000	42366000
Q62388	Serine-protein kinase ATM	Atm	60370000	75274000	61291000	74329000	74829000	81466000	65671000	62001000	71080000	61579000	75252000	54625000
Q8BMI3	ADP-ribosylation factor-binding protein GGA3	Gga3	162180000	144510000	179480000	170750000	167190000	173280000	138750000	172660000	153570000	170170000	139870000	135280000
Q9CZB0	Succinate dehydrogenase cytochrome b560 subunit, mitochondrial	Sdhc	113440000	84416000	123770000	112100000	124880000	122720000	96693000	92119000	101200000	104010000	93355000	134490000
Q6PAM1	Alpha-taxilin	Txlna	1297900000	1134400000	1231800000	1323600000	1308500000	1454100000	1229500000	1173700000	1196700000	1356500000	1094600000	1023500000
P97801	Survival motor neuron protein	Smn1	36363000	40804000	29863000	39236000	47404000	36812000	29428000	48577000	33905000	34934000	32429000	31125000
Q8K2Z2	Pre-mRNA-processing factor 39	Prpf39	32132000	53891000	20351000	31969000	27446000	31407000	21527000	29922000	42967000	30387000	23110000	32103000
Q9WVJ2	26S proteasome non-ATPase regulatory subunit 13	Psmd13	3397000000	3283300000	3611100000	3205000000	3445000000	3222600000	2966600000	3058800000	3129600000	3091000000	3303400000	2858100000
P61255	60S ribosomal protein L26	Rpl26	12403000000	13432000000	13211000000	13524000000	13449000000	13618000000	12691000000	11928000000	12822000000	11770000000	11736000000	11757000000
G5E8V9		Arfip1	103840000	126600000	128110000	141790000	138870000	140260000	137290000	119060000	127700000	92087000	126680000	108810000
P11157	Ribonucleoside-diphosphate reductase subunit M2	Rrm2	1758000000	1857800000	1993900000	1867200000	1659800000	1792700000	1720200000	1752600000	1697300000	1583800000	1567900000	1657100000
O88796	Ribonuclease P protein subunit p30	Rpp30	142450000	116850000	118210000	110570000	134080000	128480000	117220000	113240000	119440000	97421000	114570000	123500000
Q9CQU1	Microfibrillar-associated protein 1	Mfap1	282420000	299780000	327900000	305210000	266190000	305860000	232220000	305620000	281210000	291540000	289940000	231870000
Q9CQR7	Gamma-secretase subunit PEN-2	Psenen	20937000	0	0	0	0	0	0	0	0	0	0	19128000
P47963;A0A140T8K8	60S ribosomal protein L13	Rpl13	20398000000	21977000000	22423000000	20468000000	20559000000	22333000000	19891000000	19463000000	20837000000	19319000000	18722000000	18859000000
Q8BH95	Enoyl-CoA hydratase, mitochondrial	Echs1	757980000	766630000	784790000	760370000	839250000	830460000	769040000	694040000	707450000	836750000	628720000	694310000
Q9CXT8	Mitochondrial-processing peptidase subunit beta	Pmpcb	513220000	426210000	464710000	432560000	421770000	375500000	411900000	422850000	371300000	397240000	410710000	392650000
P63038	60 kDa heat shock protein, mitochondrial	Hspd1	45024000000	46137000000	48790000000	50057000000	47438000000	47537000000	44533000000	45022000000	43546000000	44611000000	45683000000	37062000000
Q91VC9	Growth hormone-inducible transmembrane protein	Ghitm	117730000	159320000	148220000	139640000	130680000	138180000	120440000	135340000	127640000	109050000	138020000	131630000
P61087	Ubiquitin-conjugating enzyme E2 K	Ube2k	1043200000	1162700000	1122300000	1024500000	1100400000	1154800000	1078000000	1095800000	956760000	983360000	973650000	952750000
P55258	Ras-related protein Rab-8A	Rab8a	116540000	180150000	139900000	145740000	203290000	168100000	144000000	117520000	129430000	159690000	132260000	188910000
Q9EQC5	N-terminal kinase-like protein	Scyl1	169460000	183590000	165940000	178310000	178950000	223550000	164250000	176630000	175290000	169760000	185870000	133550000
O89090	Transcription factor Sp1	Sp1	641430000	712440000	784430000	735220000	653070000	763330000	731390000	687680000	660820000	642680000	689700000	509330000
Q8C1Y8	Vacuolar fusion protein CCZ1 homolog	Ccz1	72001000	47860000	78687000	61200000	51037000	63903000	47222000	48258000	64254000	66496000	63506000	52811000
P97351	40S ribosomal protein S3a	Rps3a	28033000000	31410000000	30683000000	29004000000	30039000000	28202000000	28262000000	27368000000	27810000000	26674000000	26449000000	25609000000
O88477	Insulin-like growth factor 2 mRNA-binding protein 1	Igf2bp1	12367000000	11807000000	13448000000	11911000000	11551000000	11626000000	11828000000	11473000000	10951000000	10223000000	10890000000	11116000000
Q3UQ84	Threonine--tRNA ligase, mitochondrial	Tars2	278370000	321940000	257240000	245070000	231530000	300740000	265480000	245870000	262700000	242820000	224580000	253560000
Q9D1P2	Histone acetyltransferase KAT8	Kat8	60163000	78425000	71130000	54681000	58879000	47059000	49317000	60589000	42940000	64148000	62933000	58768000
Q9CWI3	BRCA2 and CDKN1A-interacting protein	Bccip	316240000	260790000	229210000	267960000	262080000	240210000	237030000	231560000	246330000	265790000	218030000	243100000
Q8BIZ6	Smad nuclear-interacting protein 1	Snip1	45719000	49480000	47292000	49734000	44398000	48775000	34801000	42034000	57160000	48506000	41301000	37406000
Q91ZU1	Ankyrin repeat and SOCS box protein 6	Asb6	46498000	40678000	53245000	45772000	51085000	60295000	40870000	50216000	45996000	43959000	44367000	46958000
Q9D1P4	Cysteine and histidine-rich domain-containing protein 1	Chordc1	1785400000	1708300000	1768800000	1686500000	1580100000	1713600000	1708300000	1642600000	1531600000	1632700000	1479400000	1380900000
Q9R1X4	Protein timeless homolog	Timeless	333270000	303970000	358300000	299820000	275960000	347620000	342210000	274360000	252620000	291440000	307210000	288810000
P70372	ELAV-like protein 1	Elavl1	6250400000	6193900000	7004400000	6385200000	6490100000	7408400000	5998200000	5984300000	6544500000	6118100000	6237900000	5493800000
Q7TSZ8	Nucleus accumbens-associated protein 1	Nacc1	1486300000	1769700000	1554900000	1550200000	1360000000	1458700000	1403700000	1384000000	1559800000	1295500000	1354600000	1407200000
P14685	26S proteasome non-ATPase regulatory subunit 3	Psmd3	4417300000	4445800000	4432100000	4383600000	4605200000	4792800000	4036300000	4205000000	4284000000	4047000000	4178300000	4040900000
Q9CXW3	Calcyclin-binding protein	Cacybp	10969000000	10356000000	10077000000	10406000000	10068000000	10025000000	9875500000	9347600000	9202600000	9894700000	9385100000	8982700000
Q9D0I9	Arginine--tRNA ligase, cytoplasmic	Rars	6228600000	6200700000	6574100000	5981800000	6448000000	6348600000	5780200000	6103000000	5333300000	6015300000	5657300000	5713000000
B7ZMP1	Probable Xaa-Pro aminopeptidase 3	Xpnpep3	37655000	35454000	15082000	29812000	29476000	34095000	29478000	31335000	26342000	29486000	23576000	26081000
O08740	DNA-directed RNA polymerase II subunit RPB11	Polr2j	203920000	161080000	213550000	225720000	242920000	203480000	193310000	195190000	189950000	210890000	223940000	132360000
Q99PM3	Transcription initiation factor IIA subunit 1;Transcription initiation factor IIA alpha chain;Transcription initiation factor IIA beta chain	Gtf2a1	0	21655000	40056000	24522000	31910000	33996000	26942000	23825000	28544000	40414000	0	19639000
Q64433	10 kDa heat shock protein, mitochondrial	Hspe1	10024000000	6361400000	7494300000	7849200000	8228300000	8224100000	6404700000	6079900000	7707200000	7746900000	7006400000	9192100000
Q8R010	Aminoacyl tRNA synthase complex-interacting multifunctional protein 2	Aimp2	1848500000	1984100000	1894800000	1913600000	1994500000	2034200000	1755900000	1860900000	1802300000	1789500000	1631200000	1850700000
Q4VBE8	WD repeat-containing protein 18	Wdr18	1063500000	1026500000	973050000	916400000	997340000	984700000	815900000	951920000	1017100000	861620000	804570000	1010200000
P47962	60S ribosomal protein L5	Rpl5	22560000000	20760000000	24756000000	22479000000	24755000000	24349000000	22130000000	19603000000	21998000000	22634000000	22235000000	19345000000
P49722	Proteasome subunit alpha type-2	Psma2	1835500000	1796600000	2140500000	1993000000	2105900000	2160300000	1983200000	1681500000	1936600000	1883500000	1727200000	1811700000
Q8CJF7	Protein ELYS	Ahctf1	1010100000	929750000	1082500000	947340000	929560000	938070000	904990000	895330000	854220000	940000000	913170000	840630000
Q8CCG4	Developmental pluripotency-associated protein 4	Dppa4	1019200000	854920000	1192500000	955110000	828130000	876590000	909100000	982400000	882670000	856010000	850810000	765880000
Q6ZWV3	60S ribosomal protein L10	Rpl10	20142000000	21300000000	21633000000	19464000000	21621000000	19184000000	20733000000	18681000000	19382000000	17196000000	18292000000	18747000000
Q60668	Heterogeneous nuclear ribonucleoprotein D0	Hnrnpd	7676900000	9349400000	8158800000	9695000000	9222700000	9362800000	7987300000	8605600000	8176600000	7564100000	8871800000	7794000000
Q8C6I2	Succinate dehydrogenase assembly factor 2, mitochondrial	Sdhaf2	17766000	15677000	17178000	26026000	44159000	23013000	20336000	24797000	17455000	20824000	33664000	14735000
Q9R1J0	Sterol-4-alpha-carboxylate 3-dehydrogenase, decarboxylating	Nsdhl	321590000	343380000	309070000	287550000	315160000	262300000	285140000	296760000	270560000	213760000	310880000	308430000
Q8BGW1	Alpha-ketoglutarate-dependent dioxygenase FTO	Fto	139870000	164980000	162550000	138440000	170780000	153330000	128660000	155960000	132040000	144070000	155820000	135950000
P47802	Metaxin-1	Mtx1	528000000	624870000	580610000	580730000	632260000	614290000	576920000	567570000	544000000	467430000	588310000	520090000
Q8BQZ5	Cleavage and polyadenylation specificity factor subunit 4	Cpsf4	173300000	156310000	199610000	135760000	158060000	193370000	202560000	117080000	206860000	150390000	143090000	111830000
P80313	T-complex protein 1 subunit eta	Cct7	12893000000	13481000000	13886000000	12947000000	13697000000	13414000000	11637000000	12063000000	12940000000	12339000000	12392000000	12267000000
Q99LC8	Translation initiation factor eIF-2B subunit alpha	Eif2b1	400960000	424150000	433530000	422690000	480360000	427420000	380210000	376190000	365620000	399660000	461650000	390830000
Q91WQ3	Tyrosine--tRNA ligase, cytoplasmic;Tyrosine--tRNA ligase, cytoplasmic, N-terminally processed	Yars	2923400000	2771000000	2761100000	2725900000	2899900000	2739500000	2571400000	2614300000	2542000000	2506300000	2603900000	2587900000
Q9D1G1	Ras-related protein Rab-1B	Rab1b	370150000	385980000	245610000	307350000	341690000	320890000	227310000	280970000	279270000	262060000	283750000	474810000
Q8R3C6	Probable RNA-binding protein 19	Rbm19	724410000	742280000	689010000	758310000	704610000	638700000	705680000	610660000	662140000	628580000	631870000	665650000
Q80SZ7	Guanine nucleotide-binding protein G(I)/G(S)/G(O) subunit gamma-5	Gng5	386400000	469480000	451610000	432180000	410250000	431610000	491970000	357740000	402840000	354740000	339860000	420670000
Q9EPL8	Importin-7	Ipo7	3941700000	3988200000	3783800000	3707200000	3770000000	3753600000	3456400000	3264400000	3286600000	3679600000	3815700000	3544200000
Q9DCI9	39S ribosomal protein L32, mitochondrial	Mrpl32	93908000	116780000	94247000	108650000	90860000	91581000	101150000	82627000	94919000	104860000	79180000	84062000
Q68FH0	Plakophilin-4	Pkp4	64165000	119000000	108930000	169450000	100280000	120800000	124610000	107030000	88160000	86869000	137300000	82539000
O08749	Dihydrolipoyl dehydrogenase, mitochondrial	Dld	1617800000	1735100000	1457700000	1667300000	1600900000	1472900000	1465700000	1454400000	1420400000	1447400000	1507000000	1471800000
Q3UJB0		Sf3b2	4051000000	3556600000	4180200000	3973400000	3335800000	3585600000	3359100000	3530100000	3534000000	3611700000	3319900000	3466900000
Q8CAY6;Q80X81	Acetyl-CoA acetyltransferase, cytosolic	Acat2;Acat3	1520100000	1431100000	1312200000	1268100000	1269900000	1181300000	1282200000	1162800000	1278300000	1253300000	1092200000	1259700000
P62852	40S ribosomal protein S25	Rps25	8746700000	12169000000	8220000000	8981100000	9902800000	9206400000	9757900000	9353600000	8252600000	7463200000	7917900000	9796200000
Q9D7M1	Glucose-induced degradation protein 8 homolog	Gid8	146530000	152940000	138590000	156100000	177630000	149020000	156420000	132370000	135860000	137770000	149300000	133820000
P63087	Serine/threonine-protein phosphatase PP1-gamma catalytic subunit	Ppp1cc	483840000	574990000	739830000	519190000	613750000	586330000	599230000	568690000	562890000	575390000	497760000	426750000
Q8C6P8	Zinc finger protein 57	Zfp57	989340000	1067900000	1096700000	1108800000	1127600000	1118500000	1052200000	988210000	971790000	969710000	907080000	1089300000
Q8CI61	BAG family molecular chaperone regulator 4	Bag4	83504000	98373000	117010000	132550000	115770000	87688000	89272000	97619000	110200000	103960000	110250000	71911000
O54774	AP-3 complex subunit delta-1	Ap3d1	295480000	260370000	370770000	267530000	286380000	325010000	267430000	260710000	287370000	292630000	267850000	282630000
P37804	Transgelin	Tagln	246600000	288730000	325070000	215740000	277620000	302880000	298740000	245320000	285710000	199660000	252500000	240270000
P14206	40S ribosomal protein SA	Rpsa	19364000000	19751000000	17881000000	18002000000	20235000000	18920000000	18390000000	17124000000	16621000000	17489000000	16817000000	18475000000
Q9D2H6	Transcription factor Sp2	Sp2	16358000	31095000	23314000	25133000	19320000	18024000	25510000	23944000	16178000	18518000	17934000	20380000
P35922	Fragile X mental retardation protein 1 homolog	Fmr1	308140000	456490000	319150000	382380000	322110000	355580000	322640000	320990000	307750000	293200000	354580000	371550000
Q6PGC1	ATP-dependent RNA helicase Dhx29	Dhx29	391990000	409400000	381280000	392700000	440220000	473070000	344090000	400990000	389400000	385460000	360640000	407170000
Q9WV84	Nucleoside diphosphate kinase, mitochondrial	Nme4	112720000	103380000	102290000	113480000	112230000	133380000	88690000	95952000	113950000	109620000	93774000	120900000
Q60520	Paired amphipathic helix protein Sin3a	Sin3a	1276200000	1325600000	1463700000	1392200000	1398200000	1440800000	1325500000	1210000000	1311800000	1297100000	1246300000	1237500000
Q8VDG3	Poly(A)-specific ribonuclease PARN	Parn	573120000	687800000	589630000	625110000	674420000	579040000	552160000	538930000	649060000	555710000	575780000	557010000
Q9Z1G3	V-type proton ATPase subunit C 1	Atp6v1c1	296100000	320800000	312590000	346130000	337030000	309150000	303690000	296330000	305590000	288910000	299480000	273030000
P63082	V-type proton ATPase 16 kDa proteolipid subunit	Atp6v0c	73460000	65737000	124930000	45269000	49672000	52054000	79305000	62927000	58737000	58315000	45988000	72778000
P13011;Q99PL7;P13516	Acyl-CoA desaturase 2;Acyl-CoA desaturase 1	Scd2;Scd3;Scd1	136220000	178390000	150120000	156750000	152970000	149530000	144000000	139150000	127490000	139640000	135960000	163460000
Q8VEH6	COBW domain-containing protein 1	Cbwd1	51813000	46231000	60943000	0	0	58019000	28274000	29599000	30415000	30941000	40421000	39927000
P52825	Carnitine O-palmitoyltransferase 2, mitochondrial	Cpt2	141190000	171180000	153900000	187950000	203780000	185780000	140790000	177740000	175660000	151960000	186230000	127620000
Q9EP69	Phosphatidylinositide phosphatase SAC1	Sacm1l	457710000	451360000	477800000	418890000	400380000	410470000	416420000	455670000	366500000	437870000	375180000	354980000
Q9JM05	E3 SUMO-protein ligase PIAS4	Pias4	12285000	16715000	11161000	15545000	15514000	16345000	15546000	12614000	14353000	13989000	12493000	11558000
Q91YM4	Protein TBRG4	Tbrg4	473090000	563450000	564020000	471820000	505260000	541430000	471290000	481900000	498640000	472230000	487860000	457610000
Q9ESU6	Bromodomain-containing protein 4	Brd4	842530000	739590000	784530000	845600000	814760000	810180000	720240000	744050000	703070000	786210000	726400000	770920000
Q91V41	Ras-related protein Rab-14	Rab14	1580500000	1527600000	1571800000	1485900000	1446700000	1617600000	1361800000	1453200000	1440400000	1431100000	1397800000	1408800000
Q9WTK3	Glycosylphosphatidylinositol anchor attachment 1 protein	Gpaa1	22025000	30580000	14386000	27810000	29631000	21701000	21720000	20772000	22327000	16479000	24669000	28513000
Q69ZQ2;A0A0N4SUM8	Pre-mRNA-splicing factor ISY1 homolog	Isy1	403930000	369940000	393990000	362840000	353340000	385700000	401520000	391800000	328890000	306780000	340440000	319670000
Q8K2H2	OTU domain-containing protein 6B	Otud6b	227420000	222840000	266020000	263670000	237120000	250100000	242550000	235270000	229300000	215080000	190680000	237560000
Q91VR5	ATP-dependent RNA helicase DDX1	Ddx1	3358300000	3444200000	3594100000	3546300000	3300300000	3445100000	3161600000	3183500000	3224300000	3179000000	3129100000	3165800000
Q7TNV0	Protein DEK	Dek	2159500000	2196400000	2252600000	2280000000	2088900000	2144500000	2072000000	2087400000	2020800000	2143700000	1995000000	1760000000
Q8R1M0	Embryonic stem cell-specific 5-hydroxymethylcytosine-binding protein	Hmces	744820000	906500000	765960000	806930000	752300000	845390000	724340000	674860000	817940000	675540000	677870000	868630000
Q91WU5	Arsenite methyltransferase	As3mt	15395000	13795000	10768000	12281000	4742200	5287900	16006000	0	8148900	9346900	13281000	10548000
Q9JHI2	tRNA-specific adenosine deaminase 1	Adat1	85552000	81643000	52118000	66196000	98268000	93768000	67625000	79574000	71862000	71584000	84516000	64518000
Q9DC71	28S ribosomal protein S15, mitochondrial	Mrps15	98444000	103420000	95272000	84734000	93776000	109220000	80305000	72999000	94152000	112190000	83636000	95322000
Q8VCH8	UBX domain-containing protein 4	Ubxn4	312610000	401550000	338100000	363620000	377150000	359290000	348340000	331680000	291310000	279380000	356630000	375310000
Q922W5	Pyrroline-5-carboxylate reductase 1, mitochondrial	Pycr1	291480000	286310000	274410000	331700000	364000000	283380000	244870000	269810000	309310000	328410000	294590000	240110000
Q9ERD7	Tubulin beta-3 chain	Tubb3	2019300000	1864900000	1784700000	1848000000	1890300000	1862900000	1677400000	1779400000	1727700000	1570100000	1756700000	1871500000
P62830	60S ribosomal protein L23	Rpl23	8426400000	9330500000	9103300000	8962000000	9252700000	10268000000	8642000000	8665000000	8409300000	9060600000	8901300000	7316400000
O55128	Histone deacetylase complex subunit SAP18	Sap18	968330000	1084800000	826800000	998480000	950870000	949430000	813760000	833470000	862630000	887470000	969340000	958490000
Q6A068	Cell division cycle 5-like protein	Cdc5l	2337200000	2260900000	2195800000	2285700000	2044300000	2126400000	2132900000	2138300000	1996900000	2011600000	2003500000	1928000000
Q8R0G9	Nuclear pore complex protein Nup133	Nup133	1996200000	2011000000	1908200000	1872600000	1853500000	1889600000	1735700000	1605200000	1869200000	1730800000	1736900000	1949200000
Q6ZPR5	Sphingomyelin phosphodiesterase 4	Smpd4	810870000	778370000	800540000	782140000	695730000	802760000	702300000	744360000	691890000	728530000	735540000	701820000
P35979	60S ribosomal protein L12	Rpl12	15449000000	15276000000	14977000000	14860000000	15098000000	14409000000	14283000000	13866000000	13528000000	14098000000	14882000000	12361000000
Q9CXW2	28S ribosomal protein S22, mitochondrial	Mrps22	261970000	243620000	248970000	294640000	293650000	267630000	235520000	246670000	253050000	246620000	243760000	258800000
Q91VE6	MKI67 FHA domain-interacting nucleolar phosphoprotein	Nifk	1339900000	1441700000	1327800000	1287200000	1367400000	1249800000	1309100000	1256700000	1319700000	1184300000	1190200000	1127700000
Q6PAL7	AT-hook DNA-binding motif-containing protein 1	Ahdc1	50050000	44321000	51461000	49788000	46676000	65871000	48065000	56363000	49303000	40316000	48249000	41811000
Q91W67	Ubiquitin-like protein 7	Ubl7	171100000	180250000	168520000	187500000	171190000	173770000	150580000	160690000	150220000	149700000	168210000	190800000
Q3TIX6		Fubp3	2056700000	1930500000	2095800000	2189500000	1892400000	1798000000	1770100000	1815200000	1786200000	1843200000	1891700000	1925200000
Q9CQN1	Heat shock protein 75 kDa, mitochondrial	Trap1	5537800000	5382400000	5497000000	5261100000	5489300000	5808900000	5046900000	5070000000	4951100000	5065200000	5052900000	5227100000
Q8CGC4	Protein LSM14 homolog B	Lsm14b	320950000	307410000	334030000	311250000	326420000	275930000	328910000	282890000	313620000	282070000	277980000	244970000
P47911;E9PUX4	60S ribosomal protein L6	Rpl6;Gm5428	18379000000	19688000000	18967000000	20123000000	20272000000	18912000000	19457000000	19033000000	17132000000	17419000000	17763000000	16513000000
Q8BYN3	Inositol-tetrakisphosphate 1-kinase	Itpk1	287810000	316890000	294490000	298550000	298910000	282810000	235130000	286660000	283520000	287530000	257920000	290680000
Q9DCD2	Pre-mRNA-splicing factor SYF1	Xab2	623600000	606790000	544360000	584290000	575550000	569070000	538360000	488350000	589820000	540800000	519160000	555620000
O08663	Methionine aminopeptidase 2	Metap2	669350000	753720000	744970000	714410000	705760000	770610000	752350000	692720000	612380000	663030000	687630000	613320000
Q9Z315	U4/U6.U5 tri-snRNP-associated protein 1	Sart1	905220000	930670000	1005500000	912010000	880040000	888370000	797410000	846160000	841230000	965120000	797250000	847380000
Q9D8N0	Elongation factor 1-gamma	Eef1g	22296000000	21738000000	24151000000	21604000000	21567000000	21523000000	20161000000	20986000000	19756000000	19037000000	20701000000	21957000000
Q6PB66	Leucine-rich PPR motif-containing protein, mitochondrial	Lrpprc	4779500000	4525800000	4921000000	4606700000	4791200000	4732300000	4323500000	4508900000	4426500000	4305900000	4307700000	4290100000
O55234	Proteasome subunit beta type-5	Psmb5	2015500000	1729800000	1797900000	1844000000	2012800000	1933800000	1879200000	1654000000	1308500000	1791300000	1827700000	1996500000
Q99J36	THUMP domain-containing protein 1	Thumpd1	683820000	715100000	707870000	704180000	751990000	733820000	624340000	664160000	644030000	731810000	644260000	656140000
Q91ZU6	Dystonin	Dst	777030000	747100000	891040000	822010000	851220000	899300000	762470000	783660000	786570000	847120000	743720000	678830000
P60229	Eukaryotic translation initiation factor 3 subunit E	Eif3e	3807300000	3525100000	3697100000	3314000000	3614400000	3900200000	3574400000	3561600000	3079700000	3413400000	3364100000	3177200000
Q9EP97	Sentrin-specific protease 3	Senp3	604050000	506240000	551300000	540570000	537840000	527620000	481130000	463990000	513750000	519980000	494890000	541600000
O88874	Cyclin-K	Ccnk	101680000	113070000	111470000	147690000	91278000	119120000	91666000	112010000	98177000	112160000	99852000	117630000
Q8BK67	Protein RCC2	Rcc2	8575500000	9361100000	9134200000	9657000000	9358400000	9840800000	8957300000	8224600000	8433600000	8777800000	8223600000	8995300000
Q8VE18	Protein SMG8	Smg8	37970000	68147000	27171000	53909000	55535000	42669000	46740000	31630000	56309000	41585000	35631000	51538000
Q6NV83	U2 snRNP-associated SURP motif-containing protein	U2surp	1763100000	1696400000	1773400000	1727900000	1745400000	1666000000	1556900000	1599900000	1589600000	1566900000	1510000000	1750800000
Q9CQR4	Acyl-coenzyme A thioesterase 13;Acyl-coenzyme A thioesterase 13, N-terminally processed	Acot13	64339000	80384000	51004000	74952000	53550000	66752000	42101000	57872000	75279000	67371000	77012000	41287000
D3YYQ8		Dnah10	35412000	32046000	42800000	40401000	53562000	42016000	55841000	51798000	58649000	61059000	0	0
P83887	Tubulin gamma-1 chain	Tubg1	106810000	86941000	106150000	124350000	108920000	116720000	127110000	93183000	100530000	99294000	73232000	106700000
Q8JZY2	COMM domain-containing protein 10	Commd10	96741000	97961000	98073000	95769000	86792000	93525000	87986000	109370000	74382000	86959000	84738000	81826000
Q60875	Rho guanine nucleotide exchange factor 2	Arhgef2	287370000	252420000	255830000	220980000	196120000	264820000	185950000	288240000	264110000	195950000	205230000	224990000
Q8QZY1	Eukaryotic translation initiation factor 3 subunit L	Eif3l	4973800000	4680800000	4807700000	4839400000	4550200000	4815400000	4584700000	4484500000	4454200000	4322800000	4468300000	4162700000
Q8BRN9	Coiled-coil and C2 domain-containing protein 1B	Cc2d1b	297710000	317130000	296760000	312530000	340620000	355010000	262880000	285190000	343770000	337940000	292180000	251150000
Q8JZK9	Hydroxymethylglutaryl-CoA synthase, cytoplasmic	Hmgcs1	1535300000	1455900000	1808000000	1792200000	1438800000	2061700000	1680500000	1442600000	1596600000	1509300000	1714800000	1378400000
P97440	Histone RNA hairpin-binding protein	Slbp	35540000	38349000	54615000	41771000	29528000	25898000	27633000	49351000	42505000	35540000	27546000	25913000
Q8R409	Protein HEXIM1	Hexim1	248960000	231350000	295990000	241190000	163930000	273830000	205270000	261510000	219780000	215370000	245720000	196810000
Q61550	Double-strand-break repair protein rad21 homolog	Rad21	571360000	534570000	666910000	658480000	602410000	597370000	458710000	532760000	572200000	610950000	582770000	597880000
P53995	Anaphase-promoting complex subunit 1	Anapc1	390000000	361800000	376720000	371970000	367720000	357280000	396810000	337330000	298050000	363040000	334390000	327160000
P56677	Suppressor of tumorigenicity 14 protein homolog	St14	33835000	113220000	128210000	125170000	92345000	118810000	98430000	102130000	80567000	77609000	87711000	118800000
Q9CWY3	N-lysine methyltransferase SETD6	Setd6	193800000	172000000	207510000	181480000	169320000	191230000	190290000	173570000	154810000	193850000	174870000	143550000
P61226	Ras-related protein Rap-2b	Rap2b	10954000	0	0	0	9044200	2454800	8093300	4025800	0	3223500	5413900	0
P14131	40S ribosomal protein S16	Rps16	13344000000	12377000000	11259000000	10248000000	12214000000	11353000000	11666000000	10478000000	10951000000	10736000000	10572000000	11046000000
Q99LF4	tRNA-splicing ligase RtcB homolog	Rtcb	3476000000	3508200000	3159700000	3314100000	3437600000	3173300000	3042600000	3150900000	3231600000	3032500000	3078200000	3018700000
Q9Z1D1	Eukaryotic translation initiation factor 3 subunit G	Eif3g	2650200000	2994700000	3028700000	3010600000	3253900000	3162400000	3027900000	2555400000	2936400000	2626600000	2614400000	2977800000
P25425	POU domain, class 2, transcription factor 1	Pou2f1	206130000	235920000	232850000	216150000	218100000	228140000	204950000	214550000	223570000	207160000	218370000	168320000
Q91V81	RNA-binding protein 42	Rbm42	237330000	250060000	305870000	252700000	220680000	282820000	207520000	241680000	254040000	239860000	226030000	264040000
Q65Z40	Wings apart-like protein homolog	Wapal	467340000	569500000	475260000	486880000	405530000	422510000	437780000	429400000	460910000	453740000	448960000	384680000
Q99NB9	Splicing factor 3B subunit 1	Sf3b1	5373800000	4865000000	5893900000	5206900000	4554700000	4603500000	5007900000	4773400000	4604200000	4588200000	4635100000	4611000000
Q6DID5	PWWP domain-containing protein MUM1	Mum1	76585000	89522000	67818000	79698000	69008000	88860000	66035000	72798000	62737000	65570000	101590000	67550000
O08785	Circadian locomoter output cycles protein kaput	Clock	37685000	51928000	72035000	51330000	79658000	60849000	63969000	54663000	56183000	49932000	46436000	55959000
P60330	Separin	Espl1	172020000	176290000	195340000	228200000	221460000	224100000	180540000	174260000	176380000	189180000	188120000	218230000
Q9Z2I9	Succinyl-CoA ligase [ADP-forming] subunit beta, mitochondrial	Sucla2	1021000000	989400000	1015400000	1095800000	1078200000	1091600000	1056400000	915000000	935320000	997190000	1051900000	868710000
Q9WV91	Prostaglandin F2 receptor negative regulator	Ptgfrn	333200000	384250000	360410000	354300000	427870000	401780000	328150000	344190000	343380000	345060000	327870000	405450000
Q9D198	Pre-mRNA-splicing factor SYF2	Syf2	85545000	101320000	109950000	103620000	81161000	95665000	104020000	96678000	87530000	74902000	75255000	96106000
P47964;D3YX71	60S ribosomal protein L36	Rpl36;Gm8973	646030000	674040000	584680000	629710000	657010000	666810000	453560000	600860000	525910000	533550000	543420000	915720000
E9Q286	Little elongation complex subunit 1	Ice1	37053000	38442000	42813000	40537000	52730000	46884000	38969000	38079000	44628000	51269000	66419000	0
P62962;CON__P02584	Profilin-1	Pfn1	8374000000	7200000000	8322600000	8127900000	8161400000	7818300000	7811100000	7610400000	7313600000	7120300000	7518400000	7084800000
Q3TVA9	Coiled-coil domain-containing protein 136	Ccdc136	0	5043000	11677000	12013000	8457400	9141300	3074600	9440100	8363200	0	9354500	12680000
Q8R050	Eukaryotic peptide chain release factor GTP-binding subunit ERF3A	Gspt1	3059900000	2937800000	3161900000	3106600000	3195200000	3113300000	2817100000	2951500000	3041400000	2892500000	2881100000	2623800000
Q9D5V5	Cullin-5	Cul5	731520000	815370000	762100000	805670000	747690000	838980000	783950000	733280000	670790000	722590000	765570000	681250000
Q9Z2X1	Heterogeneous nuclear ribonucleoprotein F;Heterogeneous nuclear ribonucleoprotein F, N-terminally processed	Hnrnpf	12921000000	14540000000	14079000000	15017000000	13432000000	12909000000	12971000000	11851000000	14062000000	12514000000	11479000000	13979000000
P32921	Tryptophan--tRNA ligase, cytoplasmic;T1-TrpRS;T2-TrpRS	Wars	1500400000	1296700000	1529000000	1299100000	1517900000	1347800000	1365500000	1288400000	1411700000	1448100000	1234700000	1124600000
Q9CXK9	RNA-binding protein 33	Rbm33	26838000	32655000	36698000	23280000	21917000	25369000	0	23241000	35073000	36016000	31591000	28712000
Q99JB2	Stomatin-like protein 2, mitochondrial	Stoml2	1739700000	1519600000	1965000000	1536800000	1597200000	1654500000	1688400000	1509800000	1620500000	1485800000	1600900000	1381000000
O54941	SWI/SNF-related matrix-associated actin-dependent regulator of chromatin subfamily E member 1	Smarce1	851090000	755420000	895450000	919770000	1023300000	963730000	859600000	779900000	778920000	950010000	875420000	773480000
Q9R0Q4	Mortality factor 4-like protein 2	Morf4l2	258000000	249910000	300830000	288230000	231850000	240710000	231160000	231520000	321900000	242950000	226560000	201920000
P35601	Replication factor C subunit 1	Rfc1	730190000	808020000	831960000	803240000	731370000	814290000	690580000	725610000	762030000	745670000	749340000	704650000
Q99L47	Hsc70-interacting protein	St13	5097100000	4780700000	4689100000	4861600000	4990100000	4591500000	4514900000	4546500000	4211400000	4445300000	4726800000	4470400000
Q8K310	Matrin-3	Matr3	8035700000	7545400000	8137900000	7984300000	6757900000	7498500000	7295900000	7241600000	7281400000	6768800000	7244300000	6809000000
Q9CQJ8	NADH dehydrogenase [ubiquinone] 1 beta subcomplex subunit 9	Ndufb9	137780000	149510000	153940000	183810000	154210000	198930000	202890000	132190000	176250000	140470000	139780000	116210000
P62242	40S ribosomal protein S8	Rps8	27499000000	24733000000	24705000000	25401000000	25349000000	24811000000	25808000000	23328000000	22879000000	24136000000	23658000000	21774000000
E9Q6E5		Srsf11	413820000	413130000	424480000	459630000	380670000	454930000	371950000	343080000	428200000	357530000	420950000	442680000
E9PZF0;Q01768	Nucleoside diphosphate kinase;Nucleoside diphosphate kinase B	Gm20390;Nme2	19267000000	18495000000	19371000000	20812000000	20367000000	20926000000	17423000000	18479000000	19654000000	19237000000	16729000000	19223000000
Q61207	Prosaposin	Psap	1274400000	902970000	1271500000	1227700000	1191300000	1183300000	875510000	1099900000	994720000	1386800000	1011600000	1181400000
Q60996	Serine/threonine-protein phosphatase 2A 56 kDa regulatory subunit gamma isoform	Ppp2r5c	88297000	96003000	109690000	102810000	100140000	90230000	81587000	94596000	93893000	88031000	91919000	95473000
Q99NH0	Ankyrin repeat domain-containing protein 17	Ankrd17	614870000	614070000	627230000	647940000	620050000	647470000	585340000	543070000	564360000	593290000	589420000	628490000
Q04750	DNA topoisomerase 1	Top1	3883200000	3587700000	3412100000	3416300000	3460600000	3539400000	3277900000	3258300000	3258500000	3145900000	3529900000	3321200000
O88700	Bloom syndrome protein homolog	Blm	89016000	56118000	53652000	62507000	52684000	53655000	48018000	53767000	50929000	57117000	52947000	78846000
Q6P1G2	Lysine-specific demethylase 2B	Kdm2b	28949000	25467000	19244000	26577000	23262000	16868000	27166000	32033000	23727000	22858000	24679000	0
Q9D4G9	RecQ-mediated genome instability protein 1	Rmi1	13675000	18102000	0	11193000	10381000	8370500	11103000	8844300	10982000	11347000	15091000	0
O54825	Bystin	Bysl	797840000	824620000	841900000	747090000	679340000	839490000	696920000	801860000	743960000	731910000	717160000	705710000
O35343	Importin subunit alpha-3	Kpna4	315030000	378900000	452230000	288440000	278600000	329650000	416340000	337290000	340810000	292040000	354670000	158130000
Q3THG9;A2A4P4	Alanyl-tRNA editing protein Aarsd1	Aarsd1;Gm27029	375080000	353160000	316810000	410460000	362640000	393070000	353400000	353620000	376730000	337370000	315720000	319380000
P54728	UV excision repair protein RAD23 homolog B	Rad23b	2822200000	2758700000	2662200000	3179100000	3104200000	2839500000	2595900000	2734800000	2820300000	2958100000	2641000000	2399100000
Q9CR23;Q9JJR8	Transmembrane protein 9;Transmembrane protein 9B	Tmem9;Tmem9b	89796000	77281000	50942000	57931000	58490000	46953000	51569000	55259000	67476000	49926000	54358000	76106000
D3Z7Q2		Smim20	0	17873000	10170000	29847000	14411000	15488000	20256000	14996000	13621000	12976000	19797000	0
B7ZNL8		Pus7	474310000	494770000	539700000	491740000	519080000	555000000	485550000	485090000	465030000	494790000	446350000	482880000
Q8R1B4	Eukaryotic translation initiation factor 3 subunit C	Eif3c	8050200000	8383800000	8569600000	8301800000	8347000000	8836200000	7684900000	7945900000	8285200000	8004600000	8016300000	7031300000
Q62167	ATP-dependent RNA helicase DDX3X	Ddx3x	19747000000	21106000000	20208000000	19027000000	19549000000	20296000000	19099000000	18130000000	18164000000	18435000000	17534000000	20261000000
Q9CQ06	39S ribosomal protein L24, mitochondrial	Mrpl24	64350000	78491000	46612000	67862000	80780000	44897000	65233000	60716000	51991000	34190000	80821000	63504000
Q8K003	Translation machinery-associated protein 7	Tma7	300590000	540580000	353640000	337750000	286420000	339140000	342040000	433190000	366590000	296480000	396750000	174470000
Q9CQ13	Coordinator of PRMT5 and differentiation stimulator	Coprs	43286000	28308000	31222000	40846000	45839000	35006000	33811000	35733000	39192000	44667000	28675000	26978000
Q6NZQ4	PAX-interacting protein 1	Paxip1	43943000	36361000	48702000	49123000	44110000	56572000	47854000	41619000	37673000	47081000	38142000	47270000
Q5F2E7	Nuclear fragile X mental retardation-interacting protein 2	Nufip2	887880000	960630000	826910000	903030000	650570000	708990000	834160000	790490000	712810000	739570000	778160000	743340000
Q61183	Poly(A) polymerase alpha	Papola	162090000	217290000	163860000	177180000	169220000	156270000	134330000	155560000	161740000	158940000	150700000	212750000
Q9Z1J3	Cysteine desulfurase, mitochondrial	Nfs1	65966000	86953000	72271000	74091000	71033000	81627000	60815000	68125000	70335000	70199000	76517000	74916000
P16332	Methylmalonyl-CoA mutase, mitochondrial	Mut	120390000	90701000	124790000	116760000	115100000	113070000	128090000	97976000	101390000	106310000	118850000	81486000
P84244;P02301	Histone H3.3;Histone H3.3C	H3f3a;H3f3c	2670800000	2860800000	1481300000	1803900000	2016900000	1390100000	559920000	1463700000	458430000	2086100000	2412100000	4405500000
Q99L04	Dehydrogenase/reductase SDR family member 1	Dhrs1	96809000	100760000	107300000	80505000	75461000	105750000	71601000	83394000	93390000	92797000	92590000	94026000
Q09XV5	Chromodomain-helicase-DNA-binding protein 8	Chd8	520830000	488950000	579630000	514080000	491230000	530170000	521900000	496160000	480830000	471390000	463790000	477310000
Q8R332	Nucleoporin p58/p45	Nupl1	325720000	315620000	335310000	361310000	349360000	294860000	282780000	352600000	316050000	301980000	306260000	287090000
Q99LY9	NADH dehydrogenase [ubiquinone] iron-sulfur protein 5;NADH dehydrogenase [ubiquinone] iron-sulfur protein 5, N-terminally processed	Ndufs5	61275000	72220000	52251000	58053000	54390000	49130000	48690000	40425000	43916000	42639000	42856000	105120000
P18760	Cofilin-1	Cfl1	19641000000	21252000000	20662000000	24509000000	25134000000	22559000000	20817000000	22449000000	20653000000	19956000000	23161000000	17641000000
Q4VA53	Sister chromatid cohesion protein PDS5 homolog B	Pds5b	367550000	391920000	339610000	353430000	389650000	361570000	353580000	325890000	346230000	344210000	348590000	335640000
Q8BIJ6	Isoleucine--tRNA ligase, mitochondrial	Iars2	471900000	580320000	528110000	507500000	549370000	542500000	500550000	517490000	493910000	500010000	469550000	482770000
B1AXP6	Mitochondrial import receptor subunit TOM5 homolog	Tomm5	194220000	52058000	99218000	104930000	101270000	73713000	97454000	93888000	104700000	72611000	72346000	142060000
REV__A2ASS6			159100000	163710000	174600000	186410000	163520000	228250000	156120000	139660000	174120000	164710000	172030000	196160000
Q3UMY5	Echinoderm microtubule-associated protein-like 4	Eml4	572150000	507510000	552860000	560660000	520590000	503690000	455510000	501700000	498260000	537900000	497930000	508680000
Q99L48	60S ribosomal export protein NMD3	Nmd3	523410000	493220000	494810000	600470000	509810000	537650000	428670000	466090000	524980000	492110000	510910000	523090000
Q9CR62	Mitochondrial 2-oxoglutarate/malate carrier protein	Slc25a11	197040000	238110000	193540000	248330000	191400000	237010000	193750000	200730000	212580000	224490000	186200000	199570000
Q9Z2Q5	39S ribosomal protein L40, mitochondrial	Mrpl40	140010000	99619000	102130000	104000000	103590000	102640000	85471000	91896000	99494000	104480000	96408000	130300000
Q6ZQK0	Condensin-2 complex subunit D3	Ncapd3	112240000	94603000	106100000	89531000	113090000	96011000	90906000	81280000	103560000	105010000	90523000	99190000
Q61595	Kinectin	Ktn1	1910500000	1831500000	1719300000	1857900000	1722500000	1682500000	1673900000	1802900000	1620300000	1670200000	1700200000	1536200000
Q3TWF6	WD repeat-containing protein 70	Wdr70	157450000	128690000	151620000	147470000	167060000	152500000	147710000	164920000	133740000	150890000	135830000	111140000
Q99PP7	E3 ubiquitin-protein ligase TRIM33	Trim33	437380000	419210000	456640000	398880000	456540000	409420000	387180000	383240000	411800000	409800000	383820000	429830000
Q922E6	FAST kinase domain-containing protein 2	Fastkd2	45889000	88427000	42851000	73312000	68968000	61044000	65620000	54709000	5938700	82674000	84014000	62200000
Q8JZS9	39S ribosomal protein L48, mitochondrial	Mrpl48	54548000	49807000	70448000	60539000	83249000	58097000	46427000	41229000	68700000	63181000	62372000	69736000
Q9D1R2	Protein KTI12 homolog	Kti12	118600000	103890000	92342000	70811000	80052000	94630000	107660000	110840000	75588000	81999000	68407000	78634000
G5E870	E3 ubiquitin-protein ligase TRIP12	Trip12	3103700000	3136200000	3194800000	2982500000	2931000000	2877400000	2728900000	2913600000	2938100000	2717500000	2672100000	3046600000
P60898	DNA-directed RNA polymerase II subunit RPB9	Polr2i	56878000	65437000	65049000	77592000	86433000	74471000	54558000	57824000	56689000	69822000	72653000	86122000
P03966	N-myc proto-oncogene protein	Mycn	770310000	8212800000	3530600000	4140600000	4459800000	312770000	4030000000	3486200000	3740100000	3158400000	5009000000	585380000
Q921L5	Conserved oligomeric Golgi complex subunit 2	Cog2	22419000	28235000	36173000	25153000	26664000	26098000	30757000	28097000	19510000	29449000	24625000	21416000
P60670	Nuclear protein localization protein 4 homolog	Nploc4	1733800000	1286700000	1441500000	1471500000	1547500000	1640400000	1449300000	1390900000	1427200000	1498600000	1443800000	1310200000
D3YXK2	Scaffold attachment factor B1	Safb	2271200000	2221000000	2228800000	2489300000	1966000000	2241200000	2157800000	2132900000	2033400000	2025900000	2200300000	1982800000
Q9WVM1	Rac GTPase-activating protein 1	Racgap1	225000000	193000000	236340000	241080000	199240000	247280000	222150000	195440000	196070000	231720000	198600000	209510000
O35691	Pinin	Pnn	1765000000	1633600000	1575500000	1634000000	1406300000	1604800000	1462700000	1544700000	1516200000	1417500000	1506000000	1540100000
F2Z3U3		Raph1	29597000	29458000	19963000	28875000	18934000	16468000	25905000	29163000	15249000	12753000	18488000	32331000
Q8C0M9	Isoaspartyl peptidase/L-asparaginase;Isoaspartyl peptidase/L-asparaginase alpha chain;Isoaspartyl peptidase/L-asparaginase beta chain	Asrgl1	191130000	236120000	221900000	201650000	211950000	191130000	216420000	189050000	178710000	212860000	224370000	150180000
Q99MN9	Propionyl-CoA carboxylase beta chain, mitochondrial	Pccb	33134000	68740000	35171000	47324000	38451000	33097000	44321000	62609000	33861000	34772000	32400000	31175000
Q6P9R1	ATP-dependent RNA helicase DDX51	Ddx51	462850000	402080000	477120000	445590000	453070000	424150000	449450000	401680000	395310000	420710000	404680000	418650000
P61028	Ras-related protein Rab-8B	Rab8b	16499000	17261000	12731000	14723000	15844000	15025000	16603000	15978000	14981000	16521000	21979000	0
Q9CW03	Structural maintenance of chromosomes protein 3	Smc3	3935000000	3816400000	3804200000	3894700000	3781100000	3946800000	3582200000	3675400000	3753400000	3605000000	3401300000	3646200000
Q60974	Nuclear receptor corepressor 1	Ncor1	72553000	81277000	124200000	77865000	87298000	85695000	75228000	76226000	79263000	99959000	88269000	75401000
P62911	60S ribosomal protein L32	Rpl32	12159000000	13334000000	15190000000	13063000000	13143000000	14407000000	13898000000	12008000000	12656000000	13843000000	12173000000	11409000000
Q922P9	Putative oxidoreductase GLYR1	Glyr1	535530000	462730000	603210000	519290000	528920000	519500000	488860000	497000000	490430000	537620000	492940000	455410000
Q9CWH0	Developmental pluripotency-associated protein 2	Dppa2	474040000	500100000	508300000	469350000	393060000	505860000	454400000	470780000	419130000	449950000	429860000	440790000
Q8BVE3	V-type proton ATPase subunit H	Atp6v1h	146030000	161980000	153200000	176030000	164710000	153110000	165630000	135730000	157970000	142340000	151400000	139780000
P63280	SUMO-conjugating enzyme UBC9	Ube2i	2258700000	1998000000	1640400000	1811700000	1857800000	1725200000	1832400000	1753000000	1715700000	1694700000	1772100000	1791100000
P46718	Programmed cell death protein 2	Pdcd2	78762000	85014000	86914000	94134000	85771000	82278000	90954000	76185000	83159000	81372000	73329000	74646000
Q8K301	Probable ATP-dependent RNA helicase DDX52	Ddx52	419840000	352180000	368750000	360380000	410030000	392510000	360020000	336170000	409710000	320040000	392710000	335830000
O54692	Centromere/kinetochore protein zw10 homolog	Zw10	338910000	353100000	352300000	305220000	360680000	347910000	303570000	307570000	304580000	335260000	304870000	369290000
Q9WTX5	S-phase kinase-associated protein 1	Skp1	2987800000	2977500000	2892600000	2838700000	2767100000	2575100000	2696800000	2883800000	2869200000	2343900000	2579000000	2566200000
Q9QXP6	E3 ubiquitin-protein ligase makorin-1	Mkrn1	72965000	79622000	91242000	92958000	72309000	88390000	73437000	92457000	73737000	71668000	86446000	67682000
O88554	Poly [ADP-ribose] polymerase 2	Parp2	111320000	95857000	80921000	53142000	86190000	78397000	70745000	95671000	76947000	91912000	80319000	57649000
Q9D2V7	Coronin-7	Coro7	121640000	126990000	133310000	136200000	149470000	148240000	122090000	146210000	113450000	127900000	130800000	123050000
O88848	ADP-ribosylation factor-like protein 6	Arl6	38359000	32909000	31610000	37767000	33990000	26283000	30954000	40901000	27339000	33635000	28724000	26473000
P53569	CCAAT/enhancer-binding protein zeta	Cebpz	950530000	994860000	1076300000	1051600000	959180000	908690000	956650000	928620000	918330000	894820000	986440000	875360000
Q62393	Tumor protein D52	Tpd52	742400000	738120000	563950000	599750000	654050000	582810000	577490000	589070000	616770000	627230000	594670000	627110000
O09106;D3YYI8	Histone deacetylase 1;Histone deacetylase	Hdac1;Gm10093	4603900000	4395200000	4753400000	4640900000	4412600000	4347600000	4076700000	4186900000	4389400000	4273600000	3982600000	4506700000
Q9D8X5	CCR4-NOT transcription complex subunit 8	Cnot8	56516000	58494000	58094000	68798000	70683000	49174000	46550000	56575000	57133000	38381000	68855000	71136000
F7BJB9		Morc3	962380000	960930000	1011200000	975480000	928450000	903310000	912200000	874440000	874710000	867290000	863740000	983220000
P47915;F6QL70;W4VSN7;F6YH22	60S ribosomal protein L29	Rpl29;Gm17669;Gm3550;Gm5218	8087700000	9278800000	8238000000	9038000000	7465000000	7908000000	7588600000	7471100000	8051700000	7141200000	8098600000	8478700000
Q9JHP7	KDEL motif-containing protein 1	Kdelc1	112000000	136520000	126250000	140270000	125160000	143280000	112360000	121620000	138600000	117660000	124250000	119240000
Q8BFP9	[Pyruvate dehydrogenase (acetyl-transferring)] kinase isozyme 1, mitochondrial	Pdk1	360360000	395090000	395740000	344030000	398540000	380200000	345240000	353330000	364580000	320740000	351020000	394970000
Q8K0G5	Protein TSSC1	Tssc1	121800000	124560000	121420000	140820000	104280000	124800000	103450000	104270000	115070000	124270000	133340000	110660000
P60867	40S ribosomal protein S20	Rps20	9883100000	10000000000	8125000000	8817800000	8097700000	8175300000	8256400000	8258900000	8242900000	7572500000	8736300000	8679500000
Q62074	Protein kinase C iota type	Prkci	195540000	159250000	146450000	136580000	153140000	166060000	179450000	137070000	142140000	146820000	131440000	159700000
P17182	Alpha-enolase	Eno1	77287000000	86099000000	79198000000	82588000000	94238000000	84013000000	75800000000	80362000000	82110000000	72256000000	78819000000	82441000000
Q6ZWN5	40S ribosomal protein S9	Rps9	18476000000	17961000000	18585000000	17087000000	18416000000	19870000000	18347000000	16013000000	18563000000	17060000000	16801000000	16675000000
Q9WV70	Nucleolar complex protein 2 homolog	Noc2l	935270000	912140000	863390000	922580000	953040000	994260000	826930000	890380000	827610000	836740000	897640000	951060000
P61079	Ubiquitin-conjugating enzyme E2 D3	Ube2d3	1604600000	905410000	1622300000	1293400000	905440000	1473400000	1021100000	1317700000	1938300000	1199500000	1065000000	774220000
P37913	DNA ligase 1	Lig1	3256600000	3207400000	3379000000	3186500000	3092000000	3155800000	3201500000	3189100000	3095800000	3051900000	2921300000	2611300000
Q9CRA4	Methylsterol monooxygenase 1	Msmo1	29607000	30443000	23820000	24310000	29255000	19297000	23937000	31936000	19489000	24468000	23996000	23112000
[truncated: 3,145 more rows]
